# Supplementary material for: Oral microbiome associated with lymph node metastasis in oral squamous cell carcinoma
Source: Sci Rep. 2021 Nov 30;11:23176. doi: 10.1038/s41598-021-02638-9 (PMC8633319; doi:10.1038/s41598-021-02638-9)
Supplement: Supplementary file 1 — Supplementary Information 1. [file 41598_2021_2638_MOESM1_ESM.xlsx]

## Sheet: distance-matrix_un
Metastasis	No	No	No	No	No	No	No	No	No	Yes	Yes	Yes	No	Yes	Yes	Yes	No	No	No	No	No	No	Yes	Yes	Yes	Yes	Yes	No	No	No	Yes	Yes	Yes	No	No	No	Yes	No	No	No	Yes	Yes	Yes	No	No	No	No	Yes	Yes
	HNS102	HNS103	HNS104	HNS105	HNS106	HNS107	HNS122	HNS123	HNS124	HNS125	HNS126	HNS127	HNS129	HNS130	HNS131	HNS132	HNS133	HNS134	HNS135	HNS136	HNS137	HNS138	HNS139	HNS140	HNS150	HNS151	HNS161	HNS162	HNS163	HNS168	HNS169	HNS170	HNS171	HNS172	HNS173	HNS180	HNS183	HNS184	HNS185	HNS213	HNS214	HNS215	HNS78	HNS80	HNS88	HNS89	HNS92	HNS93	HNS94
HNS102	0	0.517714	0.51582	0.521043	0.523427	0.516678	0.549432	0.53419	0.504334	0.495549	0.46626	0.499704	0.587099	0.553078	0.637741	0.41021	0.54005	0.542518	0.475917	0.499732	0.717992	0.551182	0.536625	0.543744	0.564438	0.546941	0.631866	0.642978	0.658519	0.511764	0.469101	0.665856	0.496959	0.540143	0.466493	0.478766	0.488375	0.451647	0.505159	0.563106	0.441438	0.448699	0.560656	0.497575	0.597339	0.636281	0.545963	0.489377	0.402357
HNS103	0.517714	0	0.474513	0.657773	0.522089	0.622235	0.463665	0.497652	0.476087	0.604173	0.570665	0.593711	0.66587	0.629274	0.558448	0.552187	0.473326	0.684486	0.632264	0.484149	0.659949	0.687758	0.673521	0.540154	0.471618	0.605166	0.582965	0.579814	0.597016	0.665198	0.559967	0.606401	0.606416	0.462638	0.560736	0.602921	0.58888	0.571949	0.478218	0.657127	0.614798	0.627023	0.634825	0.60477	0.55684	0.589438	0.507843	0.613253	0.585309
HNS104	0.51582	0.474513	0	0.603363	0.416767	0.609332	0.447419	0.40811	0.395679	0.624261	0.601088	0.578788	0.608932	0.639806	0.484704	0.529438	0.421935	0.637936	0.539299	0.367198	0.649956	0.635073	0.613902	0.452336	0.506984	0.601212	0.540801	0.507731	0.463958	0.661026	0.593997	0.568579	0.5985	0.508447	0.638593	0.605345	0.592066	0.576399	0.439601	0.62734	0.597934	0.614814	0.645409	0.577908	0.432875	0.469134	0.446406	0.611288	0.581731
HNS105	0.521043	0.657773	0.603363	0	0.514662	0.529726	0.628007	0.644088	0.618075	0.558794	0.548454	0.612319	0.571752	0.646337	0.66005	0.542271	0.646959	0.570689	0.464547	0.59517	0.762592	0.612467	0.556312	0.609517	0.659442	0.6055	0.712587	0.687176	0.723317	0.47646	0.577464	0.738051	0.513298	0.621989	0.540373	0.600774	0.594281	0.52229	0.635099	0.440749	0.545728	0.534411	0.609813	0.575309	0.64419	0.665452	0.600878	0.536133	0.553639
HNS106	0.523427	0.522089	0.416767	0.514662	0	0.507416	0.50915	0.456025	0.446102	0.626176	0.622455	0.62085	0.619306	0.618802	0.465758	0.557033	0.468498	0.66482	0.558129	0.408656	0.654207	0.672244	0.647735	0.49208	0.498049	0.668541	0.534712	0.489095	0.49766	0.627352	0.623181	0.577453	0.640603	0.491464	0.616139	0.606893	0.607769	0.554122	0.429799	0.634668	0.592319	0.620278	0.692106	0.607032	0.493396	0.477977	0.447301	0.594007	0.591298
HNS107	0.516678	0.622235	0.609332	0.529726	0.507416	0	0.625922	0.625781	0.587636	0.607459	0.58922	0.475531	0.507143	0.576555	0.589381	0.573909	0.577988	0.59409	0.546658	0.592335	0.747636	0.600597	0.598115	0.617692	0.583085	0.565464	0.568759	0.583205	0.696862	0.590389	0.565444	0.643618	0.567017	0.649318	0.589142	0.543604	0.545408	0.511389	0.536272	0.592582	0.581522	0.546232	0.631934	0.511269	0.591517	0.594506	0.589148	0.589021	0.557662
HNS122	0.549432	0.463665	0.447419	0.628007	0.50915	0.625922	0	0.396396	0.377947	0.606575	0.604335	0.596847	0.633162	0.619944	0.547621	0.536763	0.47466	0.665547	0.58689	0.415988	0.634936	0.622148	0.634048	0.488639	0.460935	0.57403	0.561582	0.535549	0.575307	0.655134	0.569562	0.605945	0.603496	0.461168	0.596563	0.594716	0.598152	0.557655	0.494215	0.651013	0.585034	0.614273	0.619265	0.574178	0.478949	0.514398	0.458517	0.609008	0.591481
HNS123	0.53419	0.497652	0.40811	0.644088	0.456025	0.625781	0.396396	0	0.296644	0.619881	0.625477	0.569948	0.632596	0.640288	0.523622	0.546736	0.43501	0.62594	0.546093	0.348086	0.630164	0.64551	0.637996	0.46972	0.496242	0.609172	0.520346	0.53065	0.538386	0.65251	0.59526	0.576269	0.602134	0.508149	0.617591	0.585947	0.581086	0.558038	0.430831	0.647062	0.545434	0.59279	0.652162	0.57262	0.483257	0.478096	0.433892	0.603385	0.593004
HNS124	0.504334	0.476087	0.395679	0.618075	0.446102	0.587636	0.377947	0.296644	0	0.604654	0.596261	0.560018	0.604634	0.588356	0.483471	0.534036	0.382943	0.587034	0.553673	0.320184	0.621165	0.603563	0.607698	0.409548	0.464302	0.566091	0.519194	0.515934	0.521619	0.64173	0.590477	0.546398	0.597571	0.484131	0.611903	0.519008	0.542359	0.526548	0.410914	0.646369	0.59198	0.598861	0.662545	0.528859	0.465577	0.426744	0.397848	0.576417	0.532011
HNS125	0.495549	0.604173	0.624261	0.558794	0.626176	0.607459	0.606575	0.619881	0.604654	0	0.390006	0.522873	0.569337	0.591754	0.666225	0.526299	0.620237	0.618306	0.510633	0.558358	0.723495	0.568426	0.518503	0.600189	0.640087	0.583487	0.695191	0.716353	0.698987	0.472208	0.53498	0.72325	0.426779	0.555194	0.524852	0.584949	0.539014	0.515943	0.622571	0.567704	0.477218	0.526487	0.601872	0.554357	0.636602	0.689767	0.560147	0.469336	0.512303
HNS126	0.46626	0.570665	0.601088	0.548454	0.622455	0.58922	0.604335	0.625477	0.596261	0.390006	0	0.502246	0.591614	0.584492	0.668298	0.520059	0.589599	0.600949	0.53897	0.558051	0.720917	0.591228	0.528481	0.600285	0.600835	0.573261	0.66682	0.702774	0.697119	0.478323	0.527417	0.70281	0.417486	0.537727	0.493743	0.564646	0.505672	0.471436	0.587676	0.549081	0.48362	0.542587	0.573759	0.538869	0.633584	0.672708	0.562526	0.513827	0.496532
HNS127	0.499704	0.593711	0.578788	0.612319	0.62085	0.475531	0.596847	0.569948	0.560018	0.522873	0.502246	0	0.554665	0.57209	0.632049	0.542007	0.501463	0.562137	0.535434	0.543012	0.71438	0.556127	0.568795	0.562448	0.556077	0.535485	0.556784	0.5497	0.652992	0.596595	0.508579	0.595431	0.532636	0.586399	0.571251	0.532762	0.435547	0.426187	0.522854	0.592129	0.55562	0.543862	0.589443	0.457214	0.55329	0.572195	0.595504	0.561093	0.525559
HNS129	0.587099	0.66587	0.608932	0.571752	0.619306	0.507143	0.633162	0.632596	0.604634	0.569337	0.591614	0.554665	0	0.52256	0.516487	0.544187	0.59453	0.608397	0.571889	0.621826	0.762176	0.579369	0.580947	0.609357	0.673323	0.583151	0.639637	0.662019	0.716166	0.615598	0.577009	0.670335	0.536648	0.655339	0.605057	0.590255	0.564499	0.518018	0.588527	0.578103	0.586068	0.557305	0.675139	0.514966	0.600354	0.636802	0.613495	0.565963	0.579318
HNS130	0.553078	0.629274	0.639806	0.646337	0.618802	0.576555	0.619944	0.640288	0.588356	0.591754	0.584492	0.57209	0.52256	0	0.553365	0.54193	0.564131	0.665738	0.622291	0.627953	0.731144	0.618828	0.624178	0.620065	0.631099	0.620069	0.658142	0.697736	0.745578	0.644409	0.560007	0.661027	0.623186	0.63961	0.590768	0.585457	0.58923	0.591415	0.56504	0.672484	0.599125	0.60991	0.663868	0.540103	0.642823	0.670019	0.65493	0.588829	0.575773
HNS131	0.637741	0.558448	0.484704	0.66005	0.465758	0.589381	0.547621	0.523622	0.483471	0.666225	0.668298	0.632049	0.516487	0.553365	0	0.617478	0.492375	0.723532	0.663725	0.519986	0.68624	0.667972	0.674796	0.524738	0.565319	0.653721	0.570572	0.559456	0.591239	0.709478	0.642738	0.607473	0.636187	0.572232	0.675572	0.658969	0.622866	0.611539	0.500185	0.706761	0.674064	0.64628	0.728285	0.611227	0.527722	0.551127	0.539781	0.651217	0.645317
HNS132	0.41021	0.552187	0.529438	0.542271	0.557033	0.573909	0.536763	0.546736	0.534036	0.526299	0.520059	0.542007	0.544187	0.54193	0.617478	0	0.535195	0.614438	0.48713	0.529937	0.732012	0.55071	0.570184	0.570951	0.611786	0.571946	0.647612	0.646561	0.663182	0.570403	0.465519	0.669186	0.519862	0.559625	0.488352	0.526193	0.531034	0.486982	0.534384	0.598745	0.499948	0.527301	0.574542	0.515392	0.58572	0.629791	0.575855	0.493978	0.488133
HNS133	0.54005	0.473326	0.421935	0.646959	0.468498	0.577988	0.47466	0.43501	0.382943	0.620237	0.589599	0.501463	0.59453	0.564131	0.492375	0.535195	0	0.616691	0.629932	0.440567	0.645901	0.649438	0.661494	0.472018	0.488664	0.616902	0.472377	0.481269	0.551233	0.653283	0.558549	0.492284	0.611506	0.475722	0.623052	0.576591	0.536966	0.526039	0.337465	0.641498	0.594377	0.642156	0.644586	0.507286	0.444145	0.477248	0.482776	0.587333	0.554244
HNS134	0.542518	0.684486	0.637936	0.570689	0.66482	0.59409	0.665547	0.62594	0.587034	0.618306	0.600949	0.562137	0.608397	0.665738	0.723532	0.614438	0.616691	0	0.524502	0.569703	0.764176	0.632056	0.604968	0.614732	0.670614	0.641523	0.650356	0.673301	0.66605	0.56327	0.598331	0.704708	0.618169	0.662245	0.63424	0.588585	0.555461	0.547441	0.617912	0.503786	0.607043	0.581727	0.634465	0.538709	0.659506	0.609929	0.633694	0.643292	0.635544
HNS135	0.475917	0.632264	0.539299	0.464547	0.558129	0.546658	0.58689	0.546093	0.553673	0.510633	0.53897	0.535434	0.571889	0.622291	0.663725	0.48713	0.629932	0.524502	0	0.41474	0.703709	0.545319	0.52633	0.585471	0.643809	0.580454	0.67959	0.658118	0.594617	0.534519	0.550837	0.705953	0.491852	0.619532	0.553376	0.579978	0.546369	0.489268	0.627175	0.542753	0.531299	0.519536	0.602037	0.550679	0.643713	0.647999	0.55605	0.520774	0.560921
HNS136	0.499732	0.484149	0.367198	0.59517	0.408656	0.592335	0.415988	0.348086	0.320184	0.558358	0.558051	0.543012	0.621826	0.627953	0.519986	0.529937	0.440567	0.569703	0.41474	0	0.570823	0.584518	0.571953	0.394454	0.472779	0.59511	0.539137	0.502845	0.438145	0.582815	0.573667	0.560603	0.530359	0.435735	0.607355	0.560037	0.545728	0.495837	0.44369	0.613807	0.559375	0.583832	0.647437	0.555033	0.44394	0.433775	0.311405	0.580397	0.564418
HNS137	0.717992	0.659949	0.649956	0.762592	0.654207	0.747636	0.634936	0.630164	0.621165	0.723495	0.720917	0.71438	0.762176	0.731144	0.68624	0.732012	0.645901	0.764176	0.703709	0.570823	0	0.753738	0.74337	0.631083	0.661673	0.75813	0.675663	0.707118	0.708754	0.757693	0.740961	0.693222	0.742071	0.646178	0.73468	0.7204	0.721647	0.73513	0.659687	0.766242	0.739822	0.7578	0.756096	0.717349	0.657467	0.676014	0.660198	0.75799	0.748218
HNS138	0.551182	0.687758	0.635073	0.612467	0.672244	0.600597	0.622148	0.64551	0.603563	0.568426	0.591228	0.556127	0.579369	0.618828	0.667972	0.55071	0.649438	0.632056	0.545319	0.584518	0.753738	0	0.414949	0.472466	0.653003	0.59062	0.664306	0.674417	0.710298	0.579239	0.582949	0.738812	0.54723	0.632577	0.593681	0.571466	0.550879	0.579207	0.638893	0.620959	0.588175	0.526704	0.5866	0.527199	0.636179	0.66563	0.628296	0.581524	0.586745
HNS139	0.536625	0.673521	0.613902	0.556312	0.647735	0.598115	0.634048	0.637996	0.607698	0.518503	0.528481	0.568795	0.580947	0.624178	0.674796	0.570184	0.661494	0.604968	0.52633	0.571953	0.74337	0.414949	0	0.537671	0.647191	0.605003	0.688928	0.696121	0.697496	0.547463	0.619502	0.749269	0.5195	0.632849	0.589191	0.587766	0.555285	0.560304	0.662988	0.579579	0.543926	0.49009	0.602094	0.560463	0.654888	0.68029	0.607151	0.549507	0.56667
HNS140	0.543744	0.540154	0.452336	0.609517	0.49208	0.617692	0.488639	0.46972	0.409548	0.600189	0.600285	0.562448	0.609357	0.620065	0.524738	0.570951	0.472018	0.614732	0.585471	0.394454	0.631083	0.472466	0.537671	0	0.494033	0.607864	0.511447	0.524028	0.535642	0.613818	0.611743	0.596723	0.570158	0.444451	0.603699	0.54697	0.549783	0.568324	0.46522	0.635009	0.623686	0.57418	0.609914	0.549745	0.451532	0.470189	0.433556	0.57549	0.560701
HNS150	0.564438	0.471618	0.506984	0.659442	0.498049	0.583085	0.460935	0.496242	0.464302	0.640087	0.600835	0.556077	0.673323	0.631099	0.565319	0.611786	0.488664	0.670614	0.643809	0.472779	0.661673	0.653003	0.647191	0.494033	0	0.551069	0.533863	0.514401	0.597868	0.659636	0.590293	0.613544	0.634521	0.481917	0.607355	0.539479	0.561102	0.550526	0.462168	0.658151	0.651075	0.620741	0.655061	0.581684	0.529817	0.533053	0.487344	0.605627	0.584544
HNS151	0.546941	0.605166	0.601212	0.6055	0.668541	0.565464	0.57403	0.609172	0.566091	0.583487	0.573261	0.535485	0.583151	0.620069	0.653721	0.571946	0.616902	0.641523	0.580454	0.59511	0.75813	0.59062	0.605003	0.607864	0.551069	0	0.638104	0.638547	0.728678	0.619933	0.577533	0.702095	0.534187	0.636003	0.602437	0.486879	0.550494	0.517784	0.612363	0.619785	0.606738	0.557746	0.632651	0.541169	0.619061	0.636902	0.625237	0.590844	0.599093
HNS161	0.631866	0.582965	0.540801	0.712587	0.534712	0.568759	0.561582	0.520346	0.519194	0.695191	0.66682	0.556784	0.639637	0.658142	0.570572	0.647612	0.472377	0.650356	0.67959	0.539137	0.675663	0.664306	0.688928	0.511447	0.533863	0.638104	0	0.390252	0.576011	0.713359	0.63944	0.534792	0.674934	0.572373	0.677242	0.647166	0.574312	0.601488	0.435737	0.701535	0.663263	0.68482	0.676471	0.565142	0.453056	0.516033	0.571824	0.683081	0.659216
HNS162	0.642978	0.579814	0.507731	0.687176	0.489095	0.583205	0.535549	0.53065	0.515934	0.716353	0.702774	0.5497	0.662019	0.697736	0.559456	0.646561	0.481269	0.673301	0.658118	0.502845	0.707118	0.674417	0.696121	0.524028	0.514401	0.638547	0.390252	0	0.463445	0.736088	0.631157	0.562697	0.683042	0.559416	0.66225	0.671452	0.604355	0.574633	0.451333	0.691589	0.707653	0.698521	0.668084	0.632871	0.436463	0.466294	0.532746	0.65928	0.649397
HNS163	0.658519	0.597016	0.463958	0.723317	0.49766	0.696862	0.575307	0.538386	0.521619	0.698987	0.697119	0.652992	0.716166	0.745578	0.591239	0.663182	0.551233	0.66605	0.594617	0.438145	0.708754	0.710298	0.697496	0.535642	0.597868	0.728678	0.576011	0.463445	0	0.746805	0.707343	0.646543	0.706429	0.553321	0.70581	0.738939	0.632298	0.621157	0.528423	0.726371	0.705181	0.714368	0.724511	0.705478	0.536021	0.500025	0.548664	0.68661	0.688392
HNS168	0.511764	0.665198	0.661026	0.47646	0.627352	0.590389	0.655134	0.65251	0.64173	0.472208	0.478323	0.596595	0.615598	0.644409	0.709478	0.570403	0.653283	0.56327	0.534519	0.582815	0.757693	0.579239	0.547463	0.613818	0.659636	0.619933	0.713359	0.736088	0.746805	0	0.561212	0.745849	0.471072	0.58923	0.53975	0.583459	0.595897	0.530567	0.645213	0.456521	0.45383	0.541901	0.604747	0.567013	0.647605	0.678308	0.561866	0.519747	0.5209
HNS169	0.469101	0.559967	0.593997	0.577464	0.623181	0.565444	0.569562	0.59526	0.590477	0.53498	0.527417	0.508579	0.577009	0.560007	0.642738	0.465519	0.558549	0.598331	0.550837	0.573667	0.740961	0.582949	0.619502	0.611743	0.590293	0.577533	0.63944	0.631157	0.707343	0.561212	0	0.654155	0.51163	0.531112	0.462408	0.569629	0.509329	0.509782	0.537167	0.519284	0.489701	0.551609	0.568923	0.49739	0.60725	0.656511	0.588141	0.534551	0.480581
HNS170	0.665856	0.606401	0.568579	0.738051	0.577453	0.643618	0.605945	0.576269	0.546398	0.72325	0.70281	0.595431	0.670335	0.661027	0.607473	0.669186	0.492284	0.704708	0.705953	0.560603	0.693222	0.738812	0.749269	0.596723	0.613544	0.702095	0.534792	0.562697	0.646543	0.745849	0.654155	0	0.714481	0.617087	0.701874	0.701621	0.663174	0.649167	0.512332	0.709874	0.691081	0.731382	0.743898	0.635938	0.56665	0.574412	0.586995	0.705427	0.667764
HNS171	0.496959	0.606416	0.5985	0.513298	0.640603	0.567017	0.603496	0.602134	0.597571	0.426779	0.417486	0.532636	0.536648	0.623186	0.636187	0.519862	0.611506	0.618169	0.491852	0.530359	0.742071	0.54723	0.5195	0.570158	0.634521	0.534187	0.674934	0.683042	0.706429	0.471072	0.51163	0.714481	0	0.509784	0.503288	0.570423	0.513448	0.467008	0.6111	0.518842	0.493975	0.521634	0.588457	0.52516	0.604956	0.656869	0.530539	0.505124	0.527395
HNS172	0.540143	0.462638	0.508447	0.621989	0.491464	0.649318	0.461168	0.508149	0.484131	0.555194	0.537727	0.586399	0.655339	0.63961	0.572232	0.559625	0.475722	0.662245	0.619532	0.435735	0.646178	0.632577	0.632849	0.444451	0.481917	0.636003	0.572373	0.559416	0.553321	0.58923	0.531112	0.617087	0.509784	0	0.498021	0.607284	0.570738	0.559888	0.489987	0.597824	0.568199	0.597448	0.611179	0.574537	0.525055	0.556543	0.440564	0.579188	0.550342
HNS173	0.466493	0.560736	0.638593	0.540373	0.616139	0.589142	0.596563	0.617591	0.611903	0.524852	0.493743	0.571251	0.605057	0.590768	0.675572	0.488352	0.623052	0.63424	0.553376	0.607355	0.73468	0.593681	0.589191	0.603699	0.607355	0.602437	0.677242	0.66225	0.70581	0.53975	0.462408	0.701874	0.503288	0.498021	0	0.580451	0.553865	0.54538	0.583769	0.557733	0.527605	0.540785	0.566732	0.543867	0.651406	0.710667	0.608556	0.522716	0.514391
HNS180	0.478766	0.602921	0.605345	0.600774	0.606893	0.543604	0.594716	0.585947	0.519008	0.584949	0.564646	0.532762	0.590255	0.585457	0.658969	0.526193	0.576591	0.588585	0.579978	0.560037	0.7204	0.571466	0.587766	0.54697	0.539479	0.486879	0.647166	0.671452	0.738939	0.583459	0.569629	0.701621	0.570423	0.607284	0.580451	0	0.523218	0.493921	0.576757	0.599417	0.572091	0.518435	0.625054	0.501146	0.634791	0.641784	0.592505	0.554432	0.523626
HNS183	0.488375	0.58888	0.592066	0.594281	0.607769	0.545408	0.598152	0.581086	0.542359	0.539014	0.505672	0.435547	0.564499	0.58923	0.622866	0.531034	0.536966	0.555461	0.546369	0.545728	0.721647	0.550879	0.555285	0.549783	0.561102	0.550494	0.574312	0.604355	0.632298	0.595897	0.509329	0.663174	0.513448	0.570738	0.553865	0.523218	0	0.316602	0.502381	0.590481	0.562407	0.510786	0.579319	0.490009	0.572353	0.609144	0.601497	0.555493	0.514249
HNS184	0.451647	0.571949	0.576399	0.52229	0.554122	0.511389	0.557655	0.558038	0.526548	0.515943	0.471436	0.426187	0.518018	0.591415	0.611539	0.486982	0.526039	0.547441	0.489268	0.495837	0.73513	0.579207	0.560304	0.568324	0.550526	0.517784	0.601488	0.574633	0.621157	0.530567	0.509782	0.649167	0.467008	0.559888	0.54538	0.493921	0.316602	0	0.503774	0.522755	0.541011	0.533953	0.567239	0.476511	0.55107	0.569803	0.536289	0.487208	0.459665
HNS185	0.505159	0.478218	0.439601	0.635099	0.429799	0.536272	0.494215	0.430831	0.410914	0.622571	0.587676	0.522854	0.588527	0.56504	0.500185	0.534384	0.337465	0.617912	0.627175	0.44369	0.659687	0.638893	0.662988	0.46522	0.462168	0.612363	0.435737	0.451333	0.528423	0.645213	0.537167	0.512332	0.6111	0.489987	0.583769	0.576757	0.502381	0.503774	0	0.631159	0.58544	0.622632	0.640397	0.506354	0.449771	0.515401	0.46773	0.593279	0.542171
HNS213	0.563106	0.657127	0.62734	0.440749	0.634668	0.592582	0.651013	0.647062	0.646369	0.567704	0.549081	0.592129	0.578103	0.672484	0.706761	0.598745	0.641498	0.503786	0.542753	0.613807	0.766242	0.620959	0.579579	0.635009	0.658151	0.619785	0.701535	0.691589	0.726371	0.456521	0.519284	0.709874	0.518842	0.597824	0.557733	0.599417	0.590481	0.522755	0.631159	0	0.524391	0.582819	0.608177	0.568433	0.628658	0.661088	0.582738	0.565533	0.589677
HNS214	0.441438	0.614798	0.597934	0.545728	0.592319	0.581522	0.585034	0.545434	0.59198	0.477218	0.48362	0.55562	0.586068	0.599125	0.674064	0.499948	0.594377	0.607043	0.531299	0.559375	0.739822	0.588175	0.543926	0.623686	0.651075	0.606738	0.663263	0.707653	0.705181	0.45383	0.489701	0.691081	0.493975	0.568199	0.527605	0.572091	0.562407	0.541011	0.58544	0.524391	0	0.516475	0.600552	0.558496	0.652148	0.690235	0.570076	0.51913	0.496278
HNS215	0.448699	0.627023	0.614814	0.534411	0.620278	0.546232	0.614273	0.59279	0.598861	0.526487	0.542587	0.543862	0.557305	0.60991	0.64628	0.527301	0.642156	0.581727	0.519536	0.583832	0.7578	0.526704	0.49009	0.57418	0.620741	0.557746	0.68482	0.698521	0.714368	0.541901	0.551609	0.731382	0.521634	0.597448	0.540785	0.518435	0.510786	0.533953	0.622632	0.582819	0.516475	0	0.6046	0.551705	0.680359	0.692827	0.59724	0.520347	0.508175
HNS78	0.560656	0.634825	0.645409	0.609813	0.692106	0.631934	0.619265	0.652162	0.662545	0.601872	0.573759	0.589443	0.675139	0.663868	0.728285	0.574542	0.644586	0.634465	0.602037	0.647437	0.756096	0.5866	0.602094	0.609914	0.655061	0.632651	0.676471	0.668084	0.724511	0.604747	0.568923	0.743898	0.588457	0.611179	0.566732	0.625054	0.579319	0.567239	0.640397	0.608177	0.600552	0.6046	0	0.544613	0.618827	0.656432	0.652728	0.605665	0.579803
HNS80	0.497575	0.60477	0.577908	0.575309	0.607032	0.511269	0.574178	0.57262	0.528859	0.554357	0.538869	0.457214	0.514966	0.540103	0.611227	0.515392	0.507286	0.538709	0.550679	0.555033	0.717349	0.527199	0.560463	0.549745	0.581684	0.541169	0.565142	0.632871	0.705478	0.567013	0.49739	0.635938	0.52516	0.574537	0.543867	0.501146	0.490009	0.476511	0.506354	0.568433	0.558496	0.551705	0.544613	0	0.586545	0.603683	0.580507	0.551121	0.52686
HNS88	0.597339	0.55684	0.432875	0.64419	0.493396	0.591517	0.478949	0.483257	0.465577	0.636602	0.633584	0.55329	0.600354	0.642823	0.527722	0.58572	0.444145	0.659506	0.643713	0.44394	0.657467	0.636179	0.654888	0.451532	0.529817	0.619061	0.453056	0.436463	0.536021	0.647605	0.60725	0.56665	0.604956	0.525055	0.651406	0.634791	0.572353	0.55107	0.449771	0.628658	0.652148	0.680359	0.618827	0.586545	0	0.326884	0.454446	0.624073	0.608708
HNS89	0.636281	0.589438	0.469134	0.665452	0.477977	0.594506	0.514398	0.478096	0.426744	0.689767	0.672708	0.572195	0.636802	0.670019	0.551127	0.629791	0.477248	0.609929	0.647999	0.433775	0.676014	0.66563	0.68029	0.470189	0.533053	0.636902	0.516033	0.466294	0.500025	0.678308	0.656511	0.574412	0.656869	0.556543	0.710667	0.641784	0.609144	0.569803	0.515401	0.661088	0.690235	0.692827	0.656432	0.603683	0.326884	0	0.473218	0.646734	0.647445
HNS92	0.545963	0.507843	0.446406	0.600878	0.447301	0.589148	0.458517	0.433892	0.397848	0.560147	0.562526	0.595504	0.613495	0.65493	0.539781	0.575855	0.482776	0.633694	0.55605	0.311405	0.660198	0.628296	0.607151	0.433556	0.487344	0.625237	0.571824	0.532746	0.548664	0.561866	0.588141	0.586995	0.530539	0.440564	0.608556	0.592505	0.601497	0.536289	0.46773	0.582738	0.570076	0.59724	0.652728	0.580507	0.454446	0.473218	0	0.511129	0.527496
HNS93	0.489377	0.613253	0.611288	0.536133	0.594007	0.589021	0.609008	0.603385	0.576417	0.469336	0.513827	0.561093	0.565963	0.588829	0.651217	0.493978	0.587333	0.643292	0.520774	0.580397	0.75799	0.581524	0.549507	0.57549	0.605627	0.590844	0.683081	0.65928	0.68661	0.519747	0.534551	0.705427	0.505124	0.579188	0.522716	0.554432	0.555493	0.487208	0.593279	0.565533	0.51913	0.520347	0.605665	0.551121	0.624073	0.646734	0.511129	0	0.409495
HNS94	0.402357	0.585309	0.581731	0.553639	0.591298	0.557662	0.591481	0.593004	0.532011	0.512303	0.496532	0.525559	0.579318	0.575773	0.645317	0.488133	0.554244	0.635544	0.560921	0.564418	0.748218	0.586745	0.56667	0.560701	0.584544	0.599093	0.659216	0.649397	0.688392	0.5209	0.480581	0.667764	0.527395	0.550342	0.514391	0.523626	0.514249	0.459665	0.542171	0.589677	0.496278	0.508175	0.579803	0.52686	0.608708	0.647445	0.527496	0.409495	0
HNS95	0.468185	0.59888	0.619196	0.604803	0.61301	0.551344	0.589347	0.566796	0.571277	0.5434	0.521732	0.532397	0.612218	0.5784	0.648232	0.512013	0.582873	0.604001	0.547319	0.556507	0.735701	0.65647	0.622502	0.639308	0.63924	0.627982	0.674819	0.689689	0.671682	0.603114	0.520967	0.688863	0.55491	0.589575	0.544082	0.595099	0.52379	0.499113	0.560527	0.646282	0.544552	0.580748	0.592453	0.549239	0.633227	0.62985	0.590637	0.531995	0.489674
HNS96	0.380528	0.569178	0.530509	0.55989	0.602343	0.531275	0.546384	0.525091	0.508575	0.475614	0.483359	0.465678	0.587732	0.562653	0.630629	0.467308	0.544318	0.550534	0.483017	0.49373	0.716307	0.569606	0.549116	0.551063	0.570283	0.550059	0.626102	0.623079	0.663168	0.495102	0.457889	0.654225	0.515361	0.560221	0.524689	0.506982	0.466619	0.420912	0.510933	0.575932	0.472015	0.508042	0.556098	0.496965	0.590644	0.604381	0.549809	0.479718	0.38075
[truncated: 5 more columns]
