# Supplementary material for: Oral microbiome associated with lymph node metastasis in oral squamous cell carcinoma
Source: Sci Rep. 2021 Nov 30;11:23176. doi: 10.1038/s41598-021-02638-9 (PMC8633319; doi:10.1038/s41598-021-02638-9)
Supplement: Supplementary file 2 — Supplementary Information 2. [file 41598_2021_2638_MOESM2_ESM.xlsx]

## Sheet: distance-matrix
Metastasis	No	No	No	No	No	No	No	No	No	Yes	Yes	Yes	No	Yes	Yes	Yes	No	No	No	No	No	No	Yes	Yes	Yes	Yes	Yes	No	No	No	Yes	Yes	Yes	No	No	No	Yes	No	No	No	Yes	Yes	Yes	No	No	No	No	Yes	Yes
	HNS102	HNS103	HNS104	HNS105	HNS106	HNS107	HNS122	HNS123	HNS124	HNS125	HNS126	HNS127	HNS129	HNS130	HNS131	HNS132	HNS133	HNS134	HNS135	HNS136	HNS137	HNS138	HNS139	HNS140	HNS150	HNS151	HNS161	HNS162	HNS163	HNS168	HNS169	HNS170	HNS171	HNS172	HNS173	HNS180	HNS183	HNS184	HNS185	HNS213	HNS214	HNS215	HNS78	HNS80	HNS88	HNS89	HNS92	HNS93	HNS94
HNS102	0	0.199546	0.54683	0.16452	0.162686	0.153521	0.333954	0.234371	0.294265	0.159806	0.269112	0.433344	0.42403	0.322676	0.452766	0.226905	0.277582	0.603885	0.208219	0.305631	0.813167	0.342359	0.291061	0.332235	0.264284	0.254095	0.371211	0.587202	0.613182	0.19014	0.172658	0.524829	0.166485	0.172525	0.319847	0.213598	0.392907	0.38671	0.223994	0.114311	0.133396	0.179622	0.305939	0.196623	0.469392	0.263939	0.161065	0.181987	0.194121
HNS103	0.199546	0	0.519094	0.275756	0.219856	0.157697	0.220616	0.217069	0.190241	0.215005	0.141213	0.378491	0.364856	0.230177	0.410667	0.181242	0.221166	0.6351	0.272496	0.301645	0.803281	0.249903	0.189013	0.286474	0.197521	0.204525	0.326089	0.533986	0.612113	0.30321	0.199302	0.476883	0.212191	0.166116	0.269822	0.168755	0.258417	0.257748	0.219234	0.202264	0.211494	0.178605	0.322881	0.194361	0.395704	0.252495	0.236994	0.199221	0.130336
HNS104	0.54683	0.519094	0	0.563883	0.491277	0.489928	0.539584	0.478687	0.520807	0.533812	0.551136	0.406594	0.733436	0.580711	0.73027	0.5411	0.490454	0.25124	0.494644	0.525064	1.00899	0.607705	0.58351	0.581467	0.579323	0.597245	0.618232	0.72458	0.785996	0.581756	0.510306	0.711407	0.624498	0.615722	0.728728	0.525679	0.525128	0.482433	0.554378	0.522752	0.542448	0.568665	0.321935	0.50899	0.549787	0.46766	0.531006	0.490645	0.49794
HNS105	0.16452	0.275756	0.563883	0	0.133218	0.176163	0.327267	0.23817	0.270177	0.158605	0.312943	0.464351	0.395481	0.3293	0.418642	0.193885	0.311176	0.593173	0.18241	0.299863	0.843823	0.320449	0.300644	0.352872	0.283752	0.247185	0.398423	0.569562	0.599491	0.115059	0.18114	0.534009	0.194503	0.252858	0.354232	0.196697	0.448158	0.438123	0.254288	0.163111	0.139043	0.176796	0.325043	0.192792	0.500075	0.242875	0.152724	0.182237	0.245502
HNS106	0.162686	0.219856	0.491277	0.133218	0	0.150408	0.28849	0.187899	0.215031	0.127295	0.261771	0.437795	0.394664	0.291538	0.406494	0.136939	0.262369	0.542109	0.133183	0.247023	0.783104	0.323496	0.257016	0.302374	0.245437	0.276001	0.361564	0.538281	0.558666	0.134665	0.112466	0.485196	0.247072	0.251002	0.373123	0.166343	0.410098	0.397048	0.258036	0.164113	0.089608	0.190001	0.277264	0.173729	0.461856	0.190857	0.118437	0.122848	0.178375
HNS107	0.153521	0.157697	0.489928	0.176163	0.150408	0	0.269405	0.184893	0.219286	0.190199	0.230141	0.363381	0.392627	0.242008	0.429796	0.177173	0.202547	0.588237	0.193349	0.264228	0.787791	0.287487	0.241368	0.302921	0.254886	0.256408	0.31771	0.501513	0.574713	0.229034	0.175451	0.43967	0.229188	0.222969	0.335649	0.163815	0.348741	0.34025	0.17654	0.172729	0.152712	0.190307	0.301107	0.158473	0.397796	0.170747	0.180273	0.140443	0.147385
HNS122	0.333954	0.220616	0.539584	0.327267	0.28849	0.269405	0	0.214063	0.139842	0.283976	0.212346	0.468224	0.386991	0.222844	0.426838	0.240292	0.265879	0.704119	0.284393	0.269342	0.800765	0.187475	0.203167	0.234632	0.159062	0.181634	0.286227	0.409447	0.564823	0.354419	0.267654	0.439463	0.299307	0.273948	0.315496	0.201595	0.299085	0.325509	0.282662	0.362484	0.323621	0.258377	0.395082	0.232038	0.401783	0.227021	0.293636	0.255724	0.237957
HNS123	0.234371	0.217069	0.478687	0.23817	0.187899	0.184893	0.214063	0	0.168973	0.181221	0.245206	0.39769	0.411274	0.258153	0.430442	0.218924	0.206348	0.616741	0.216397	0.207103	0.723716	0.244504	0.256809	0.269904	0.253043	0.265261	0.309937	0.463299	0.505849	0.278714	0.18697	0.437862	0.287551	0.295512	0.392687	0.19761	0.356745	0.352524	0.226443	0.266662	0.233043	0.230687	0.32314	0.17195	0.369917	0.186179	0.211205	0.19773	0.186342
HNS124	0.294265	0.190241	0.520807	0.270177	0.215031	0.219286	0.139842	0.168973	0	0.21654	0.207097	0.449371	0.328424	0.204548	0.367352	0.151146	0.264192	0.641573	0.211274	0.236481	0.797063	0.162989	0.175082	0.266642	0.1926	0.179918	0.354329	0.467129	0.540457	0.261996	0.200961	0.44664	0.250865	0.239733	0.326147	0.15136	0.317066	0.314154	0.249983	0.304472	0.249162	0.200067	0.35699	0.178727	0.437682	0.159771	0.224546	0.183637	0.194394
HNS125	0.159806	0.215005	0.533812	0.158605	0.127295	0.190199	0.283976	0.181221	0.21654	0	0.209631	0.420015	0.335297	0.249813	0.362778	0.156265	0.301477	0.588057	0.184941	0.267248	0.792929	0.259786	0.212378	0.284189	0.221515	0.22065	0.369817	0.573296	0.586663	0.143519	0.0877857	0.509487	0.207272	0.238198	0.334496	0.164303	0.387435	0.376067	0.244598	0.18923	0.129211	0.146456	0.296354	0.118837	0.480327	0.225107	0.130478	0.135237	0.158445
HNS126	0.269112	0.141213	0.551136	0.312943	0.261771	0.230141	0.212346	0.245206	0.207097	0.209631	0	0.34942	0.304963	0.188932	0.381987	0.209374	0.27204	0.651014	0.285284	0.327454	0.805165	0.187331	0.164941	0.294193	0.211401	0.214458	0.341051	0.56761	0.642186	0.322366	0.221974	0.486584	0.24818	0.225983	0.289768	0.204437	0.259642	0.268487	0.244748	0.270706	0.272587	0.195293	0.344211	0.193919	0.403244	0.286225	0.252559	0.215998	0.149793
HNS127	0.433344	0.378491	0.406594	0.464351	0.437795	0.363381	0.468224	0.39769	0.449371	0.420015	0.34942	0	0.556736	0.396525	0.595053	0.4517	0.328314	0.528649	0.430858	0.396775	0.84163	0.448187	0.464057	0.478347	0.466754	0.479262	0.431195	0.606424	0.675401	0.514041	0.426274	0.554632	0.495586	0.482744	0.540945	0.424171	0.320755	0.258657	0.330074	0.424318	0.44965	0.443236	0.271079	0.385763	0.364376	0.406255	0.435339	0.406331	0.35761
HNS129	0.42403	0.364856	0.733436	0.395481	0.394664	0.392627	0.386991	0.411274	0.328424	0.335297	0.304963	0.556736	0	0.268298	0.149761	0.31859	0.477278	0.820713	0.425883	0.481676	1.00182	0.27509	0.299667	0.396557	0.334849	0.288788	0.48814	0.686287	0.761369	0.407746	0.366362	0.627413	0.356263	0.342747	0.390348	0.306053	0.435008	0.462647	0.396743	0.439612	0.405545	0.297327	0.556911	0.315983	0.618898	0.424575	0.389481	0.370448	0.364801
HNS130	0.322676	0.230177	0.580711	0.3293	0.291538	0.242008	0.222844	0.258153	0.204548	0.249813	0.188932	0.396525	0.268298	0	0.320116	0.226151	0.285913	0.709308	0.273065	0.278099	0.821211	0.168967	0.217178	0.26434	0.198532	0.221733	0.327512	0.514843	0.615924	0.322904	0.250594	0.444758	0.323473	0.309781	0.354296	0.186955	0.359393	0.367374	0.238038	0.351907	0.302534	0.24902	0.426263	0.19071	0.450962	0.252234	0.273791	0.232063	0.20099
HNS131	0.452766	0.410667	0.73027	0.418642	0.406494	0.429796	0.426838	0.430442	0.367352	0.362778	0.381987	0.595053	0.149761	0.320116	0	0.354531	0.508917	0.846308	0.449557	0.495294	1.00855	0.362179	0.403504	0.408956	0.362937	0.349306	0.521235	0.698631	0.755048	0.417878	0.394498	0.654071	0.38587	0.415256	0.500537	0.349111	0.540677	0.531695	0.439493	0.468475	0.438801	0.332469	0.591071	0.354751	0.661323	0.448912	0.419155	0.401915	0.422405
HNS132	0.226905	0.181242	0.5411	0.193885	0.136939	0.177173	0.240292	0.218924	0.151146	0.156265	0.209374	0.4517	0.31859	0.226151	0.354531	0	0.293984	0.598601	0.156532	0.27177	0.84209	0.22183	0.197289	0.313471	0.228299	0.20723	0.392025	0.555774	0.589526	0.188151	0.1372	0.502737	0.184477	0.217676	0.311879	0.117918	0.350135	0.335517	0.257203	0.228817	0.146709	0.137162	0.3285	0.164205	0.509737	0.218722	0.172696	0.123803	0.192155
HNS133	0.277582	0.221166	0.490454	0.311176	0.262369	0.202547	0.265879	0.206348	0.264192	0.301477	0.27204	0.328314	0.477278	0.285913	0.508917	0.293984	0	0.672581	0.282723	0.184671	0.663438	0.343662	0.318775	0.308463	0.290638	0.332469	0.262132	0.440602	0.528309	0.368093	0.277025	0.334294	0.346502	0.314375	0.391415	0.262612	0.351788	0.334369	0.203001	0.296003	0.291982	0.308879	0.369478	0.258233	0.285918	0.226187	0.296681	0.253092	0.207354
HNS134	0.603885	0.6351	0.25124	0.593173	0.542109	0.588237	0.704119	0.616741	0.641573	0.588057	0.651014	0.528649	0.820713	0.709308	0.846308	0.598601	0.672581	0	0.530012	0.65896	1.14806	0.720909	0.689114	0.748637	0.734038	0.731361	0.8054	0.896009	0.898229	0.561271	0.575859	0.876519	0.701404	0.712254	0.832441	0.631742	0.628767	0.577479	0.689544	0.564631	0.552687	0.659911	0.376631	0.624708	0.712907	0.580901	0.558867	0.558165	0.59501
HNS135	0.208219	0.272496	0.494644	0.18241	0.133183	0.193349	0.284393	0.216397	0.211274	0.184941	0.285284	0.430858	0.425883	0.273065	0.449557	0.156532	0.282723	0.530012	0	0.190013	0.763218	0.296545	0.283329	0.349999	0.289815	0.289667	0.396217	0.515813	0.530389	0.151519	0.158703	0.462419	0.289828	0.313936	0.41535	0.186261	0.430107	0.417418	0.250399	0.229132	0.149717	0.242309	0.263886	0.186115	0.477812	0.165203	0.132746	0.118831	0.213291
HNS136	0.305631	0.301645	0.525064	0.299863	0.247023	0.264228	0.269342	0.207103	0.236481	0.267248	0.327454	0.396775	0.481676	0.278099	0.495294	0.27177	0.184671	0.65896	0.190013	0	0.61178	0.31641	0.323578	0.315294	0.292561	0.328922	0.328816	0.430714	0.461975	0.295257	0.260957	0.339489	0.379551	0.377659	0.452357	0.252852	0.437427	0.400032	0.269443	0.343716	0.277754	0.332022	0.369592	0.25301	0.37955	0.206168	0.23731	0.23777	0.257813
HNS137	0.813167	0.803281	1.00899	0.843823	0.783104	0.787791	0.800765	0.723716	0.797063	0.792929	0.805165	0.84163	1.00182	0.821211	1.00855	0.84209	0.663438	1.14806	0.763218	0.61178	0	0.862551	0.848258	0.813966	0.826692	0.869051	0.780628	0.846335	0.862757	0.857823	0.797864	0.655592	0.900093	0.877192	0.93078	0.817906	0.885682	0.848355	0.77179	0.846856	0.825817	0.857816	0.86067	0.78998	0.750565	0.764538	0.796184	0.795262	0.766656
HNS138	0.342359	0.249903	0.607705	0.320449	0.323496	0.287487	0.187475	0.244504	0.162989	0.259786	0.187331	0.448187	0.27509	0.168967	0.362179	0.22183	0.343662	0.720909	0.296545	0.31641	0.862551	0	0.159984	0.2616	0.20647	0.178117	0.365774	0.521791	0.613528	0.347489	0.283393	0.509141	0.291301	0.270197	0.316982	0.198581	0.317813	0.329442	0.287582	0.37843	0.331441	0.219491	0.434091	0.212075	0.466164	0.281487	0.288694	0.258807	0.255045
HNS139	0.291061	0.189013	0.58351	0.300644	0.257016	0.241368	0.203167	0.256809	0.175082	0.212378	0.164941	0.464057	0.299667	0.217178	0.403504	0.197289	0.318775	0.689114	0.283329	0.323578	0.848258	0.159984	0	0.271475	0.185112	0.179739	0.357845	0.562714	0.628875	0.30363	0.217002	0.511997	0.255975	0.211477	0.247561	0.186198	0.277974	0.326024	0.298319	0.310442	0.263627	0.18628	0.391214	0.203162	0.457932	0.267811	0.247453	0.215596	0.186142
HNS140	0.332235	0.286474	0.581467	0.352872	0.302374	0.302921	0.234632	0.269904	0.266642	0.284189	0.294193	0.478347	0.396557	0.26434	0.408956	0.313471	0.308463	0.748637	0.349999	0.315294	0.813966	0.2616	0.271475	0	0.238329	0.261503	0.253054	0.429622	0.598406	0.367063	0.288027	0.468333	0.342498	0.323197	0.392157	0.235558	0.39033	0.407017	0.301125	0.371874	0.334976	0.283239	0.444029	0.221299	0.423763	0.295754	0.295884	0.288922	0.27371
HNS150	0.264284	0.197521	0.579323	0.283752	0.245437	0.254886	0.159062	0.253043	0.1926	0.221515	0.211401	0.466754	0.334849	0.198532	0.362937	0.228299	0.290638	0.734038	0.289815	0.292561	0.826692	0.20647	0.185112	0.238329	0	0.128663	0.273524	0.476943	0.588068	0.283113	0.225023	0.450646	0.260801	0.228206	0.255289	0.157663	0.350201	0.362673	0.273348	0.300847	0.281274	0.206824	0.427243	0.20085	0.407841	0.263971	0.246467	0.235883	0.209586
HNS151	0.254095	0.204525	0.597245	0.247185	0.276001	0.256408	0.181634	0.265261	0.179918	0.22065	0.214458	0.479262	0.288788	0.221733	0.349306	0.20723	0.332469	0.731361	0.289667	0.328922	0.869051	0.178117	0.179739	0.261503	0.128663	0	0.328857	0.494497	0.611917	0.265407	0.230124	0.495499	0.207246	0.183363	0.250634	0.145712	0.330536	0.340692	0.268399	0.291663	0.287353	0.16213	0.42191	0.199073	0.478	0.282298	0.262896	0.240539	0.224644
HNS161	0.371211	0.326089	0.618232	0.398423	0.361564	0.31771	0.286227	0.309937	0.354329	0.369817	0.341051	0.431195	0.48814	0.327512	0.521235	0.392025	0.262132	0.8054	0.396217	0.328816	0.780628	0.365774	0.357845	0.253054	0.273524	0.328857	0	0.382347	0.560021	0.44573	0.368763	0.364848	0.413992	0.381416	0.394258	0.316637	0.392426	0.416667	0.23806	0.421806	0.384651	0.368546	0.501138	0.296707	0.287181	0.318709	0.3569	0.348541	0.305011
HNS162	0.587202	0.533986	0.72458	0.569562	0.538281	0.501513	0.409447	0.463299	0.467129	0.573296	0.56761	0.606424	0.686287	0.514843	0.698631	0.555774	0.440602	0.896009	0.515813	0.430714	0.846335	0.521791	0.562714	0.429622	0.476943	0.494497	0.382347	0	0.271294	0.597178	0.550728	0.336698	0.627438	0.588533	0.619529	0.497351	0.575582	0.568405	0.479188	0.605016	0.580661	0.60355	0.630573	0.506477	0.448703	0.4216	0.54501	0.507806	0.497648
HNS163	0.613182	0.612113	0.785996	0.599491	0.558666	0.574713	0.564823	0.505849	0.540457	0.586663	0.642186	0.675401	0.761369	0.615924	0.755048	0.589526	0.528309	0.898229	0.530389	0.461975	0.862757	0.613528	0.628875	0.598406	0.588068	0.611917	0.560021	0.271294	0	0.594147	0.570478	0.421448	0.655464	0.666303	0.715441	0.59948	0.701433	0.664345	0.571429	0.633684	0.580679	0.641554	0.663135	0.569043	0.572949	0.497913	0.559275	0.546419	0.569935
HNS168	0.19014	0.30321	0.581756	0.115059	0.134665	0.229034	0.354419	0.278714	0.261996	0.143519	0.322366	0.514041	0.407746	0.322904	0.417878	0.188151	0.368093	0.561271	0.151519	0.295257	0.857823	0.347489	0.30363	0.367063	0.283113	0.265407	0.44573	0.597178	0.594147	0	0.138286	0.542786	0.204794	0.282522	0.403188	0.215304	0.489016	0.477193	0.317968	0.18695	0.11855	0.217833	0.325164	0.205187	0.552566	0.239453	0.131688	0.149049	0.232483
HNS169	0.172658	0.199302	0.510306	0.18114	0.112466	0.175451	0.267654	0.18697	0.200961	0.0877857	0.221974	0.426274	0.366362	0.250594	0.394498	0.1372	0.277025	0.575859	0.158703	0.260957	0.797864	0.283393	0.217002	0.288027	0.225023	0.230124	0.368763	0.550728	0.570478	0.138286	0	0.489672	0.199933	0.213588	0.334549	0.148788	0.388323	0.377176	0.251784	0.174102	0.0958996	0.162507	0.289262	0.134972	0.482913	0.203003	0.137188	0.114821	0.146792
HNS170	0.524829	0.476883	0.711407	0.534009	0.485196	0.43967	0.439463	0.437862	0.44664	0.509487	0.486584	0.554632	0.627413	0.444758	0.654071	0.502737	0.334294	0.876519	0.462419	0.339489	0.655592	0.509141	0.511997	0.468333	0.450646	0.495499	0.364848	0.336698	0.421448	0.542786	0.489672	0	0.56685	0.540947	0.561375	0.460439	0.567869	0.550398	0.4059	0.558453	0.52228	0.546126	0.605283	0.455911	0.379537	0.400624	0.484955	0.45076	0.436584
HNS171	0.166485	0.212191	0.624498	0.194503	0.247072	0.229188	0.299307	0.287551	0.250865	0.207272	0.24818	0.495586	0.356263	0.323473	0.38587	0.184477	0.346502	0.701404	0.289828	0.379551	0.900093	0.291301	0.255975	0.342498	0.260801	0.207246	0.413992	0.627438	0.655464	0.204794	0.199933	0.56685	0	0.114549	0.263266	0.211472	0.372795	0.364327	0.272849	0.182557	0.199694	0.13562	0.407043	0.225168	0.542778	0.318082	0.242497	0.224934	0.262437
HNS172	0.172525	0.166116	0.615722	0.252858	0.251002	0.222969	0.273948	0.295512	0.239733	0.238198	0.225983	0.482744	0.342747	0.309781	0.415256	0.217676	0.314375	0.712254	0.313936	0.377659	0.877192	0.270197	0.211477	0.323197	0.228206	0.183363	0.381416	0.588533	0.666303	0.282522	0.213588	0.540947	0.114549	0	0.2048	0.206764	0.314061	0.321965	0.276382	0.179365	0.227743	0.163446	0.39997	0.246809	0.499393	0.322282	0.268735	0.245219	0.228812
HNS173	0.319847	0.269822	0.728728	0.354232	0.373123	0.335649	0.315496	0.392687	0.326147	0.334496	0.289768	0.540945	0.390348	0.354296	0.500537	0.311879	0.391415	0.832441	0.41535	0.452357	0.93078	0.316982	0.247561	0.392157	0.255289	0.250634	0.394258	0.619529	0.715441	0.403188	0.334549	0.561375	0.263266	0.2048	0	0.289461	0.326264	0.38306	0.324253	0.35138	0.345938	0.263335	0.520703	0.328873	0.521769	0.42276	0.377084	0.352187	0.324258
HNS180	0.213598	0.168755	0.525679	0.196697	0.166343	0.163815	0.201595	0.19761	0.15136	0.164303	0.204437	0.424171	0.306053	0.186955	0.349111	0.117918	0.262612	0.631742	0.186261	0.252852	0.817906	0.198581	0.186198	0.235558	0.157663	0.145712	0.316637	0.497351	0.59948	0.215304	0.148788	0.460439	0.211472	0.206764	0.289461	0	0.332138	0.324801	0.22765	0.233898	0.185271	0.143412	0.327213	0.116355	0.458584	0.205712	0.161926	0.136586	0.168224
HNS183	0.392907	0.258417	0.525128	0.448158	0.410098	0.348741	0.299085	0.356745	0.317066	0.387435	0.259642	0.320755	0.435008	0.359393	0.540677	0.350135	0.351788	0.628767	0.430107	0.437427	0.885682	0.317813	0.277974	0.39033	0.350201	0.330536	0.392426	0.575582	0.701433	0.489016	0.388323	0.567869	0.372795	0.314061	0.326264	0.332138	0	0.0930607	0.359632	0.389618	0.411367	0.322619	0.328722	0.354439	0.368703	0.388763	0.419228	0.374559	0.312402
HNS184	0.38671	0.257748	0.482433	0.438123	0.397048	0.34025	0.325509	0.352524	0.314154	0.376067	0.268487	0.258657	0.462647	0.367374	0.531695	0.335517	0.334369	0.577479	0.417418	0.400032	0.848355	0.329442	0.326024	0.407017	0.362673	0.340692	0.416667	0.568405	0.664345	0.477193	0.377176	0.550398	0.364327	0.321965	0.38306	0.324801	0.0930607	0	0.353186	0.38295	0.399353	0.316012	0.284839	0.35384	0.365601	0.385244	0.410548	0.364461	0.312604
HNS185	0.223994	0.219234	0.554378	0.254288	0.258036	0.17654	0.282662	0.226443	0.249983	0.244598	0.244748	0.330074	0.396743	0.238038	0.439493	0.257203	0.203001	0.689544	0.250399	0.269443	0.77179	0.287582	0.298319	0.301125	0.273348	0.268399	0.23806	0.479188	0.571429	0.317968	0.251784	0.4059	0.272849	0.276382	0.324253	0.22765	0.359632	0.353186	0	0.278772	0.249715	0.239343	0.379237	0.194206	0.37309	0.225265	0.23461	0.211416	0.196445
HNS213	0.114311	0.202264	0.522752	0.163111	0.164113	0.172729	0.362484	0.266662	0.304472	0.18923	0.270706	0.424318	0.439612	0.351907	0.468475	0.228817	0.296003	0.564631	0.229132	0.343716	0.846856	0.37843	0.310442	0.371874	0.300847	0.291663	0.421806	0.605016	0.633684	0.18695	0.174102	0.558453	0.182557	0.179365	0.35138	0.233898	0.389618	0.38295	0.278772	0	0.140966	0.204164	0.288386	0.229107	0.470073	0.272469	0.2104	0.201229	0.208832
HNS214	0.133396	0.211494	0.542448	0.139043	0.089608	0.152712	0.323621	0.233043	0.249162	0.129211	0.272587	0.44965	0.405545	0.302534	0.438801	0.146709	0.291982	0.552687	0.149717	0.277754	0.825817	0.331441	0.263627	0.334976	0.281274	0.287353	0.384651	0.580661	0.580679	0.11855	0.0958996	0.52228	0.199694	0.227743	0.345938	0.185271	0.411367	0.399353	0.249715	0.140966	0	0.183816	0.284002	0.180678	0.498771	0.226782	0.112501	0.118888	0.179086
HNS215	0.179622	0.178605	0.568665	0.176796	0.190001	0.190307	0.258377	0.230687	0.200067	0.146456	0.195293	0.443236	0.297327	0.24902	0.332469	0.137162	0.308879	0.659911	0.242309	0.332022	0.857816	0.219491	0.18628	0.283239	0.206824	0.16213	0.368546	0.60355	0.641554	0.217833	0.162507	0.546126	0.13562	0.163446	0.263335	0.143412	0.322619	0.316012	0.239343	0.204164	0.183816	0	0.369323	0.158435	0.50721	0.276749	0.203357	0.184217	0.206576
HNS78	0.305939	0.322881	0.321935	0.325043	0.277264	0.301107	0.395082	0.32314	0.35699	0.296354	0.344211	0.271079	0.556911	0.426263	0.591071	0.3285	0.369478	0.376631	0.263886	0.369592	0.86067	0.434091	0.391214	0.444029	0.427243	0.42191	0.501138	0.630573	0.663135	0.325164	0.289262	0.605283	0.407043	0.39997	0.520703	0.327213	0.328722	0.284839	0.379237	0.288386	0.284002	0.369323	0	0.298154	0.418437	0.307962	0.273175	0.271694	0.292949
HNS80	0.196623	0.194361	0.50899	0.192792	0.173729	0.158473	0.232038	0.17195	0.178727	0.118837	0.193919	0.385763	0.315983	0.19071	0.354751	0.164205	0.258233	0.624708	0.186115	0.25301	0.78998	0.212075	0.203162	0.221299	0.20085	0.199073	0.296707	0.506477	0.569043	0.205187	0.134972	0.455911	0.225168	0.246809	0.328873	0.116355	0.354439	0.35384	0.194206	0.229107	0.180678	0.158435	0.298154	0	0.435585	0.187876	0.144454	0.133613	0.156511
HNS88	0.469392	0.395704	0.549787	0.500075	0.461856	0.397796	0.401783	0.369917	0.437682	0.480327	0.403244	0.364376	0.618898	0.450962	0.661323	0.509737	0.285918	0.712907	0.477812	0.37955	0.750565	0.466164	0.457932	0.423763	0.407841	0.478	0.287181	0.448703	0.572949	0.552566	0.482913	0.379537	0.542778	0.499393	0.521769	0.458584	0.368703	0.365601	0.37309	0.470073	0.498771	0.50721	0.418437	0.435585	0	0.36595	0.455787	0.44215	0.378525
HNS89	0.263939	0.252495	0.46766	0.242875	0.190857	0.170747	0.227021	0.186179	0.159771	0.225107	0.286225	0.406255	0.424575	0.252234	0.448912	0.218722	0.226187	0.580901	0.165203	0.206168	0.764538	0.281487	0.267811	0.295754	0.263971	0.282298	0.318709	0.4216	0.497913	0.239453	0.203003	0.400624	0.318082	0.322282	0.42276	0.205712	0.388763	0.385244	0.225265	0.272469	0.226782	0.276749	0.307962	0.187876	0.36595	0	0.201771	0.158408	0.195725
HNS92	0.161065	0.236994	0.531006	0.152724	0.118437	0.180273	0.293636	0.211205	0.224546	0.130478	0.252559	0.435339	0.389481	0.273791	0.419155	0.172696	0.296681	0.558867	0.132746	0.23731	0.796184	0.288694	0.247453	0.295884	0.246467	0.262896	0.3569	0.54501	0.559275	0.131688	0.137188	0.484955	0.242497	0.268735	0.377084	0.161926	0.419228	0.410548	0.23461	0.2104	0.112501	0.203357	0.273175	0.144454	0.455787	0.201771	0	0.110618	0.181012
HNS93	0.181987	0.199221	0.490645	0.182237	0.122848	0.140443	0.255724	0.19773	0.183637	0.135237	0.215998	0.406331	0.370448	0.232063	0.401915	0.123803	0.253092	0.558165	0.118831	0.23777	0.795262	0.258807	0.215596	0.288922	0.235883	0.240539	0.348541	0.507806	0.546419	0.149049	0.114821	0.45076	0.224934	0.245219	0.352187	0.136586	0.374559	0.364461	0.211416	0.201229	0.118888	0.184217	0.271694	0.133613	0.44215	0.158408	0.110618	0	0.115727
HNS94	0.194121	0.130336	0.49794	0.245502	0.178375	0.147385	0.237957	0.186342	0.194394	0.158445	0.149793	0.35761	0.364801	0.20099	0.422405	0.192155	0.207354	0.59501	0.213291	0.257813	0.766656	0.255045	0.186142	0.27371	0.209586	0.224644	0.305011	0.497648	0.569935	0.232483	0.146792	0.436584	0.262437	0.228812	0.324258	0.168224	0.312402	0.312604	0.196445	0.208832	0.179086	0.206576	0.292949	0.156511	0.378525	0.195725	0.181012	0.115727	0
HNS95	0.265139	0.240087	0.561494	0.334277	0.322111	0.234644	0.352728	0.277955	0.329567	0.300826	0.255204	0.288204	0.499942	0.33801	0.535884	0.340509	0.223308	0.664683	0.302783	0.283164	0.68589	0.370762	0.362856	0.378421	0.357441	0.373084	0.340741	0.468209	0.515589	0.378871	0.304904	0.411233	0.344129	0.333199	0.375825	0.325695	0.329609	0.294013	0.202826	0.296406	0.298259	0.321448	0.364207	0.275859	0.335745	0.296671	0.288124	0.271712	0.237078
HNS96	0.349438	0.288874	0.476356	0.400167	0.346158	0.289702	0.341577	0.309997	0.313722	0.326676	0.308416	0.324998	0.529965	0.350829	0.557727	0.363068	0.278076	0.590925	0.335391	0.298439	0.710471	0.39193	0.352031	0.407735	0.368243	0.388464	0.416426	0.428271	0.468226	0.387626	0.309096	0.40221	0.407893	0.399916	0.464569	0.339089	0.335377	0.291713	0.321199	0.337551	0.343827	0.381256	0.315929	0.312053	0.338605	0.274333	0.341682	0.280461	0.243623
[truncated: 5 more columns]
