# Supplementary material for: Oral microbiome associated with lymph node metastasis in oral squamous cell carcinoma
Source: Sci Rep. 2021 Nov 30;11:23176. doi: 10.1038/s41598-021-02638-9 (PMC8633319; doi:10.1038/s41598-021-02638-9)
Supplement: Supplementary file 3 — Supplementary Information 3. [file 41598_2021_2638_MOESM3_ESM.xlsx]

## Sheet: table.from_biom-emtOC_revision
Metastasis	No	No	No	No	No	No	No	No	No	Yes	Yes	Yes	No	Yes	Yes	Yes	No	No	No	No	No	No	Yes	Yes	Yes	Yes	Yes	No	No	No	Yes	Yes	Yes	No	No	No	Yes	No	No	No	Yes	Yes	Yes	No	No	No	No	Yes	Yes
OTU ID	HNS102	HNS103	HNS104	HNS105	HNS106	HNS107	HNS122	HNS123	HNS124	HNS125	HNS126	HNS127	HNS128	HNS129	HNS130	HNS131	HNS132	HNS133	HNS134	HNS135	HNS136	HNS137	HNS138	HNS139	HNS140	HNS150	HNS151	HNS161	HNS162	HNS163	HNS168	HNS169	HNS170	HNS171	HNS172	HNS173	HNS180	HNS183	HNS184	HNS185	HNS213	HNS214	HNS215	HNS78	HNS79	HNS80	HNS81	HNS88	HNS89
k__Bacteria;__;__;__;__;__	0	0.00201097	0.0149479	0.0129032	0.00867557	0.00377476	0.0135635	0.0183099	0.00377235	0	0	0.00697223	0	0.000370782	0.00254474	0.003367	0.000125834	0.0296727	0	0.00742867	0.0247203	0.161026	0	0	0.0139492	0.0123868	0.00660901	0.0605849	0.0278778	0.0142645	0	0.00305422	0.0442583	0	0.0011244	0	0.0161417	0	0	0.0133486	0.00318541	0.0055372	0	0.0209872	0.00634766	0.007021	0	0.0395671	0.00945367
k__Bacteria;p__Actinobacteria;c__Actinobacteria;__;__;__	0	0	0	0	0	0	0	0	0	0	0	0	0	0	0	0	0	0	0	0	0	0	0	0	0	0	0	0.00172301	0	0	0	0	0	0	0	0	0	0	0	0	0	0	0	0	0	0	0	0	0
k__Bacteria;p__Actinobacteria;c__Actinobacteria;o__Actinomycetales;__;__	0	0	0	0	0	0	0	0	0	0	0	0	0	0	0	0	0	0	0	0	0	0	0	0	0	0	0	0	0	0	0	0	0	0	0	0	0	0	0	0	0	0	0	0	0	0	0.00520021	0	0
k__Bacteria;p__Actinobacteria;c__Actinobacteria;o__Actinomycetales;f__Actinomycetaceae;g__Actinobaculum	0	0	0	0	0	0	0	0	0	0	0	0	0	0	0	0	0	0.00234847	0.000413526	0	0	0	0	0	0	0	0	0.0024681	0	0	0.000524315	0	0.00271442	0	0	0	0.000391577	0	0	0	0	0	0.000721501	0	0	0.00286383	0	0	0
k__Bacteria;p__Actinobacteria;c__Actinobacteria;o__Actinomycetales;f__Actinomycetaceae;g__Actinomyces	0.0212508	0.00505789	0	0.0360329	0.0110785	0	0.00957424	0.00973014	0.0167295	0.0237651	0.00899907	0.0134873	0.0178056	0.0197998	0.00394024	0.00856518	0.01057	0.0222545	0.00162229	0	0.000986093	0	0.0126251	0.0286254	0.0291717	0.0171083	0.0192646	0.0159728	0.0040371	0	0.00629178	0.00773472	0.0123804	0.00812712	0.00684861	0.0252386	0.00791855	0.00474867	0.00209542	0.0182749	0.00565685	0.0112084	0.0160333	0.00103555	0	0.0188458	0	0.0157818	0
k__Bacteria;p__Actinobacteria;c__Actinobacteria;o__Actinomycetales;f__Actinomycetaceae;g__Mobiluncus	0	0	0	0	0	0	0	0	0	0	0	0	0	0	0	0	0	0	0	0	0	0	0	0	0	0	0	0	0	0	0	0	0	0	0	0	0	0	0	0.00260615	0	0	0	0	0	0.000492702	0	0	0
k__Bacteria;p__Actinobacteria;c__Actinobacteria;o__Actinomycetales;f__Micrococcaceae;g__Rothia	0.0852457	0.0497258	0.00331094	0.125326	0.0611659	0.0555556	0.0040618	0.0170158	0.00620524	0.0844226	0.040326	0.0217739	0.0668912	0.0709677	0.0364472	0.0958119	0.051424	0.010214	0	0.0214418	0.0137033	0.014959	0.0168904	0.0342965	0.0442785	0.0880964	0.1094	0.0392102	0	0	0.158037	0.0859942	0.00870601	0.165272	0.107431	0.0770295	0.0600853	0.0246931	0.0249324	0.0300979	0.101933	0.0697508	0.0952381	0.0138074	0.0620117	0.0500092	0.0936037	0.0117236	0
k__Bacteria;p__Actinobacteria;c__Actinobacteria;o__Bifidobacteriales;f__Bifidobacteriaceae;g__Alloscardovia	0	0	0	0	0	0	0	0	0.00180417	0	0	0	0.0293551	0	0	0.00661587	0	0	0	0	0	0	0.00716561	0	0.00515136	0	0	0	0	0	0	0	0	0	0	0	0	0	0	0	0	0	0	0	0	0.00280224	0	0	0
k__Bacteria;p__Actinobacteria;c__Actinobacteria;o__Bifidobacteriales;f__Bifidobacteriaceae;g__Bifidobacterium	0	0	0	0	0	0	0	0	0	0	0	0	0	0.0424175	0.0105894	0.068108	0	0	0	0	0	0.00294559	0.00102366	0	0	0.00116647	0.00105463	0	0	0	0	0	0	0	0	0	0.00117473	0	0	0	0	0	0.00577201	0	0	0	0	0	0
k__Bacteria;p__Actinobacteria;c__Actinobacteria;o__Bifidobacteriales;f__Bifidobacteriaceae;g__Gardnerella	0	0	0	0	0	0	0	0	0	0	0	0.000800091	0	0	0	0	0	0	0	0	0	0	0	0	0	0	0	0	0	0	0	0	0	0	0	0	0	0	0	0	0	0	0	0	0	0.00132414	0	0	0
k__Bacteria;p__Actinobacteria;c__Actinobacteria;o__Bifidobacteriales;f__Bifidobacteriaceae;g__Parascardovia	0	0	0	0	0	0	0	0	0.00101143	0	0	0	0	0	0	0	0	0	0	0	0	0	0	0	0.00393587	0	0	0	0	0	0	0	0	0	0	0	0	0.0027085	0	0	0	0	0	0	0	0	0	0	0
k__Bacteria;p__Actinobacteria;c__Actinobacteria;o__Bifidobacteriales;f__Bifidobacteriaceae;g__Scardovia	0	0	0	0	0	0.00106581	0	0	0.0021322	0	0	0	0	0	0	0	0	0	0.000827051	0	0	0	0.00449272	0.00445585	0.00654049	0	0	0.00391171	0	0	0	0	0	0	0	0	0	0.00133666	0	0	0	0	0	0	0	0	0	0	0.00230845
k__Bacteria;p__Actinobacteria;c__Actinobacteria;o__Corynebacteriales;f__Corynebacteriaceae;g__Corynebacterium	0.00543399	0.0063376	0	0	0.00558607	0.000310862	0.000942917	0.00450558	0	0	0	0	0	0	0	0	0	0.000372773	0	0	0	0	0	0	0	0.00688774	0	0.00149017	0	0	0.00388867	0.00793304	0.006124	0	0.00511091	0.00850505	0.00730943	0	0	0.00508518	0.00697496	0.00384031	0.014911	0	0	0.00147811	0	0	0
k__Bacteria;p__Actinobacteria;c__Actinobacteria;o__Propionibacteriales;f__Propionibacteriaceae;g__Propionibacterium	0	0	0	0	0	0	0	0	0	0	0	0.00217168	0	0.000222469	0	0	0	0	0.00194039	0.0005065	0	0	0	0	0.00133125	0	0	0.00605383	0.000600109	0	0	0	0.00301235	0	0	0	0	0	0	0	0	0	0	0	0	0	0	0	0
k__Bacteria;p__Actinobacteria;c__Coriobacteriia;o__Coriobacteriales;__;__	0	0	0	0	0	0	0	0	0	0	0	0	0	0	0	0	0	0	0	0	0	0	0	0	0	0	0	0	0	0	0	0	0	0	0	0	0	0	0	0	0	0	0	0.00441836	0	0.00055429	0	0	0
k__Bacteria;p__Actinobacteria;c__Coriobacteriia;o__Coriobacteriales;f__Atopobiaceae;g__Olsenella	0	0	0	0	0	0	0	0	0	0	0	0	0	0	0	0	0.000545279	0	0.00194039	0	0	0	0.00022748	0	0.00868206	0	0	0.00749744	0	0	0	0	0	0	0	0	0	0.0027085	0	0.000985253	0	0	0	0	0	0	0	0.00969451	0.0062658
k__Bacteria;p__Actinobacteria;c__Coriobacteriia;o__Coriobacteriales;f__Coriobacteriaceae;g__Atopobium	0.00548251	0.000304692	0.0113935	0	0	0	0.00906651	0.00838806	0.00636925	0	0	0	0	0	0	0	0.000713057	0.00730634	0	0	0.00115611	0	0.00489081	0.000810154	0.00544076	0.00188857	0.00232019	0.00414455	0.00349154	0	0	0.00210226	0.00337648	0	0.000255545	0	0.0025235	0.00664814	0.002885	0.00359141	0	0	0.00424884	0.0135312	0.00976562	0.014196	0	0.0147672	0.0169287
k__Bacteria;p__Actinobacteria;c__Coriobacteriia;o__Coriobacteriales;f__Coriobacteriaceae;g__Slackia	0	0	0	0	0	0	0	0	0	0	0	0.00108584	0	0	0	0	0	0	0	0	0	0	0	0	0	0	0.00112494	0.00782341	0.00785597	0	0	0	0.0011917	0	0	0	0.00134876	0.000879384	0	0	0	0	0	0	0	0	0	0	0
k__Bacteria;p__Actinobacteria;c__Coriobacteriia;o__Eggerthellales;f__Eggerthellaceae;g__Cryptobacterium	0	0	0	0	0	0	0	0	0.000382702	0	0	0	0	0	0	0	0	0.000670991	0	0	0	0	0	0	0	0	0	0	0	0	0	0	0	0	0	0	0	0	0	0	0	0	0	0	0	0	0	0	0
k__Bacteria;p__Bacteroidetes;__;__;__;__	0	0	0	0	0	0	0	0	0	0	0	0	0	0	0.0013955	0.00129955	0	0.00283307	0	0	0	0	0	0	0	0	0	9.31e-05	0	0	0	0	0.00112549	0	0	0	0	0.00288438	0.00245984	0.00457666	0	0	0	0	0	0	0	0	0
k__Bacteria;p__Bacteroidetes;c__Bacteroidetes_[C-1];o__Bacteroidetes_[O-1];f__Bacteroidetes_[F-1];g__Bacteroidetes_[G-3]	0	0	0	0	0.000468106	0.0019984	0	0	0	0	0	0.00400046	0	0.000667408	0.00147759	0.000531632	0.000629168	0.00141654	0	0	0	0	0.00011374	0	0	0	0	0.00339946	0.00103655	0	0	7.93e-05	0.00327717	0	0	0	0	0	0	0.000730994	0	0	0	0	0	0.000461908	0	0.00101454	0.000879411
k__Bacteria;p__Bacteroidetes;c__Bacteroidetes_[C-1];o__Bacteroidetes_[O-1];f__Bacteroidetes_[F-1];g__Bacteroidetes_[G-5]	0.00179516	0.00134065	0.00657318	0	0.000655349	0	0	0.000910703	0.000738068	0	0	0	0	0	0.00476112	0.000886054	0.00104861	0.00518154	0	0	0	0	0	0	0	0.00588791	0	0	0	0	0	0	0	0	0	0	0.00365472	0	0	0.00209764	0	0	0	0	0	0	0	0	0
k__Bacteria;p__Bacteroidetes;c__Bacteroidetes_[C-1];o__Bacteroidetes_[O-1];f__Bacteroidetes_[F-1];g__Bacteroidetes_[G-7]	0	0	0	0	0	0	0	0	0	0	0	0	0	0	0	0	0	0	0	0	0	0	0	0	0	0	0	0	0	0	0	0	0	0	0	0	0	0	0	0	0	0	0	0.000621332	0	0	0	0	0
k__Bacteria;p__Bacteroidetes;c__Bacteroidetes_[C-2];o__Bacteroidetes_[O-2];f__Bacteroidetes_[F-2];g__Bacteroidetes_[G-6]	0	0	0	0	0.00106104	0.00350831	0	0	0	0	0	0	0	0	0.00106715	0.00112233	0	0	0	0	0	0	0	0	0	0.000499917	0	0	0	0	0	0	0.00327717	0	0	0	0.000391577	0	0	0	0	0	0	0	0	0	0	0	0
k__Bacteria;p__Bacteroidetes;c__Bacteroidia;o__Bacteroidales;__;__	0	0	0	0	0	0	0	0	0	0	0	0	0	0	0	0	0	0	0	0	0	0	0	0	0	0	0.000210926	0.00270094	0.00294599	0	0	0	0	0	0	0	0	0	0	0	0	0	0	0	0	0	0	0	0
k__Bacteria;p__Bacteroidetes;c__Bacteroidia;o__Bacteroidales;f__Bacteroidaceae;g__Bacteroidaceae_[G-1]	0	0	0	0	0	0.000976996	0	0	0	0	0	0.000742942	0	0	0	0	0	0	0	0	0	0	0	0	0	0.00172193	0	0.00344603	0.00409165	0	0	0	0.00387302	0	0	0	0	0	0	0	0	0	0	0	0	0	0	0	0.0016489
k__Bacteria;p__Bacteroidetes;c__Bacteroidia;o__Bacteroidales;f__Bacteroidaceae;g__Bacteroides	0	0	0	0	0	0	0	0	0	0	0	0	0	0	0.00246265	0	0	0	0	0	0	0	0	0	0	0	0	0	0	0	0	0	0.00218478	0	0	0	0	0	0	0.0037821	0	0	0	0	0	0	0	0	0
k__Bacteria;p__Bacteroidetes;c__Bacteroidia;o__Bacteroidales;f__Bacteroidales_[F-2];g__Bacteroidales_[G-2]	0	0	0.00813127	0.00528483	0	0.00182077	0	0	0	0	0	0.00445765	0	0.00252132	0.00147759	0	8.39e-05	0.000969209	0	0	0	0	0	0	0	0.00822085	0.00288266	0.0135513	0.00501909	0.0112927	0	0	0.00652124	0	0	0	0.00635225	0.00330648	0.00388715	0.00438597	0	0	0	0	0	0.00298701	0	0	0.00494669
k__Bacteria;p__Bacteroidetes;c__Bacteroidia;o__Bacteroidales;f__Porphyromonadaceae;g__Porphyromonas	0.00785988	0.00749543	0.00233713	0.00295127	0.00358881	0.00364153	0	0.000718976	0.000191351	0.0126181	0.0423635	0.0109727	0.0317613	0.00407861	0.0240519	0.00454841	0.00356529	0.00723179	0.000604383	0.00181496	0	0	0.00108053	0	0.00850842	0	0	0.00731117	0.0186034	0.0077266	0.00476253	0.0147555	0.01771	0.00940078	0.0101707	0.0100954	0	0.000809033	0.00276352	0.0171625	0.00626098	0.00218809	0.00320667	0.000276148	0.00683594	0.00631274	0	0.0184872	0.00956359
k__Bacteria;p__Bacteroidetes;c__Bacteroidia;o__Bacteroidales;f__Porphyromonadaceae;g__Tannerella	0.00465771	0.00780012	0.0035057	0.00507893	0.00212208	0.0140332	0.00761587	0.00412213	0.00265158	0	0	0.00422905	0	0	0.0105894	0.00561167	8.39e-05	0.00641169	0	0.0035455	0.00299228	0.0060067	0	0	0.00144701	0.00316614	0.00281235	0.00735773	0.00387343	0.00416048	0	0	0.0443576	0.000606502	0.0011244	0.00276587	0.00221894	0.00460797	0.00321905	0.0102657	0	0.0018755	0.00601251	0.00545392	0.012207	0.00230954	0	0	0.0062658
k__Bacteria;p__Bacteroidetes;c__Bacteroidia;o__Bacteroidales;f__Prevotellaceae;g__Alloprevotella	0.000630731	0.00365631	9.74e-05	0.00274537	0.00368244	0.00563993	0.0232828	0.000671044	0.000464709	0.000848752	0.00908396	0.00582924	0	0.00385614	0.0100969	0.00620238	0.00432029	0.00663535	0	0	0	0	0.00102366	0	0.00347283	0.0214409	0.00794488	0.0106175	0.0103655	0.000297177	0	0.00265757	0.0024165	0	0.00633752	0.00649979	0.00387226	0.00291955	0.00458562	0.00721459	0	0.00183085	0	0.0031757	0	0.00557369	0	0.0136399	0.00736506
k__Bacteria;p__Bacteroidetes;c__Bacteroidia;o__Bacteroidales;f__Prevotellaceae;g__Prevotella	0.009558	0.068312	0.0363716	0.0105697	0.0182874	0.0286438	0.0900123	0.0325936	0.0704171	0.0260284	0.076577	0.0303463	0.0389798	0.0945495	0.0607454	0.0616693	0.0523887	0.0435026	0.000731622	0.0102144	0.010745	0.0179623	0.113399	0.131245	0.0739712	0.0970394	0.0952682	0.078141	0.0545008	0.0174344	0.00725303	0.0281226	0.0280049	0.0508248	0.0782991	0.151985	0.0576053	0.100426	0.0711835	0.0265065	0.0272957	0.0107618	0.0599647	0.0171902	0.0288086	0.041233	0	0.0966069	0.0316588
k__Bacteria;p__Bacteroidetes;c__Flavobacteriia;o__Flavobacteriales;f__Flavobacteriaceae;g__Bergeyella	0	0.00566728	0	0	0	0.00359712	0.00210343	0.0058956	0.00483845	0.00107509	0.00220732	0.00205738	0	0.0028921	0.00574618	0.000236281	8.39e-05	0.0029449	0.00397621	8.44e-05	0.0085348	0.000981864	0	0	0	0.000555463	0.000562469	0.00325976	0	0	0.00301481	0.00241958	0.00208547	0.00376031	0.0005622	0	0.000435085	0.000668332	0.000698473	0.00642004	0.00554701	0.00433152	0	0	0	0.00209398	0	0.0046218	0.00197867
k__Bacteria;p__Bacteroidetes;c__Flavobacteriia;o__Flavobacteriales;f__Flavobacteriaceae;g__Capnocytophaga	0.0147979	0.0235222	0.0134385	0.00185312	0.00867557	0.0172307	0.0233553	0.0347505	0.0306982	0.0241046	0.0167247	0.0945251	0.0794033	0.00259548	0.0160893	0.00785634	0.0092278	0.0768285	0.00696631	0.0144775	0.104968	0.179912	0.0035828	0.00351067	0.00891358	0.011387	0.00871827	0.0385117	0.251773	0.394056	0.0148556	0.0294713	0.265384	0.00812712	0.0067464	0.0102337	0.00452489	0.0535369	0.0978469	0.0364861	0.00966608	0.0170135	0.00280584	0.018778	0.0664062	0.0199236	0.00208008	0.0812761	0.0424316
k__Bacteria;p__Chloroflexi;c__Anaerolineae;o__Anaerolineales;f__Anaerolineaceae;g__Anaerolineae_[G-1]	0	0	0	0	0	0.000799361	0	0	0	0	0	0	0	0	0	0	0	0	0	0	0	0	0	0	0	0	0	0.00190929	0.00163666	0	0	0	0	0	0	0	0	0	0	0	0	0	0	0	0	0	0	0	0
k__Bacteria;p__Firmicutes;__;__;__;__	0	0	0	0	0	0.00461853	0	0	0	0	0	0.00714367	0	0.000222469	0.00295518	0	0	0.000372773	0	0	0	0	0	0	0	0	0	0.0010245	0	0	0	0	0	0	0	0	0	0	0	0	0	0	0	0.0031757	0.000976563	0.0020016	0	0.00597452	0.000989337
k__Bacteria;p__Firmicutes;c__Bacilli;o__Bacillales;f__Gemellaceae;g__Gemella	0.0560866	0.0330896	0.0119291	0.0200412	0.0360442	0.0079492	0.00892145	0.0049849	0.00410038	0.0314038	0.0332796	0.0092582	0.0279115	0	0	0	0.022692	0.0148736	0.00423068	0.0499747	0.0158115	0.0201571	0	0	0.0088557	0.0322724	0.0241159	0.0193723	0.00534643	0	0.0629178	0.0880568	0.0187361	0.071264	0.0684861	0.0515143	0.0109206	0	0	0.03388	0.0523396	0.0967223	0.0289402	0.018709	0.0283203	0.0126255	0	0	0
k__Bacteria;p__Firmicutes;c__Bacilli;o__Bacillales;f__Staphylococcaceae;g__Staphylococcus	0	0	0	0	0	0	0	0	0	0	0	0.00554349	0	0	0	0	0	0	0.000413526	0	0	0.00623773	0	0	0	0.000666556	0	0.00223526	0.000763775	0	0.000699087	0	0.00152272	0	0	0	0	0	0	0	0	0	0	0	0	0	0	0.000789088	0
k__Bacteria;p__Firmicutes;c__Bacilli;o__Lactobacillales;__;__	0	0	0	0	0	0	0	0	0	0	0	0	0	0	0	0	0	0	0	0.000970792	0	0	0	0	0	0	0	0	0.000545554	0	0	0	0	0	0	0	0	0	0	0	0	0	0	0	0	0	0	0	0
k__Bacteria;p__Firmicutes;c__Bacilli;o__Lactobacillales;f__Aerococcaceae;g__Abiotrophia	0	0	0	0	0	0	0.00558497	0.00728562	0.00732601	0.0195779	0.0243654	0.00142873	0	0	0	0	0	0.00205025	0	0	0	0	0	0	0	0.00394379	0.0024608	9.31e-05	0	0	0	0.00253857	0	0	0	0	0.00452489	0.00320096	0.00188284	0	0	0.00459945	0	0.00158785	0	0.00455749	0	0	0
k__Bacteria;p__Firmicutes;c__Bacilli;o__Lactobacillales;f__Enterococcaceae;g__Enterococcus	0.0355635	0.0334552	0.00652449	0.0198353	0.0127637	0.028022	0.0099369	0.0101136	0.0164015	0.0301024	0.0265727	0.00822951	0	0	0	0	0.00570446	0.00137926	0.00159048	0.0218639	0.0032303	0.00721959	0.02053	0.0781799	0.0593853	0.032939	0.0327638	0.0334824	0.0302782	0.137395	0.0302792	0.0207449	0.0188685	0.0569505	0.0344986	0.0267598	0.0219718	0.0405924	0.038416	0.0189423	0.0161467	0.022774	0.0326279	0.0558509	0.139648	0.0657449	0	0.0492616	0.0345169
k__Bacteria;p__Firmicutes;c__Bacilli;o__Lactobacillales;f__Lactobacillaceae;g__Lactobacillus	0.00562806	0.00134065	0	0	0	0	0.0401828	0.020371	0.0296321	0	0	0	0.130414	0	0	0	0	0	0.000858861	0	0	0.00467829	0	0.00270051	0.0157435	0.0052769	0.0172959	0.0267766	0.0224768	0	0	0	0.000397233	0	0	0.00124464	0.010268	0.00576876	0.00300647	0	0	0	0	0.00538488	0	0.00240192	0	0.0128509	0.0214356
k__Bacteria;p__Firmicutes;c__Bacilli;o__Lactobacillales;f__Streptococcaceae;g__Streptococcus	0.427102	0.439854	0.0233226	0.570075	0.691331	0.520428	0.466889	0.53626	0.646958	0.590279	0.425588	0.0668076	0.219442	0.356322	0.511328	0.27255	0.735036	0.430031	0.038776	0.709691	0.580129	0.24356	0.55141	0.546989	0.259131	0.467033	0.437109	0.145571	0.00343699	0	0.652466	0.58883	0.173392	0.384158	0.382142	0.334117	0.570571	0.227655	0.226335	0.370614	0.482315	0.598151	0.524371	0.357128	0.39209	0.522018	0.426937	0.0808252	0.620424
k__Bacteria;p__Firmicutes;c__Clostridia;o__Clostridiales;__;__	0	0	0	0	0	0	0	0	0	0	0	0	0	0	0	0	0	0	0	0	0	0	0	0	0	0	0	0.00428425	0.00147299	0	0	0	0	0	0	0	0	0	0	0	0	0	0	0	0	0.000153969	0	0	0
k__Bacteria;p__Firmicutes;c__Clostridia;o__Clostridiales;f__Clostridiales_[F-1];g__Clostridiales_[F-1][G-1]	0	0	0	0	0	0.00488498	0	0	0	0	0	0.00240027	0	0	0.000738795	0	0	0.000857377	0	0	0	0.00231027	0	0	0	0.000277732	0	0	0	0	0	0	0	0	0	0	0.000826662	0	0	0.00298754	0	0	0	0	0	0.000369526	0	0	0
k__Bacteria;p__Firmicutes;c__Clostridia;o__Clostridiales;f__Clostridiales_[F-1];g__Clostridiales_[F-1][G-2]	0	0	0	0	0	0	0	0	0	0	0	0	0	0	0	0	0	0	0	0	0	0	0	0	0	0	0	0	0	0	0	0	0	0	0	0	0	0	0	0	0	0	0	0	0	0.00040032	0	0	0
k__Bacteria;p__Firmicutes;c__Clostridia;o__Clostridiales;f__Eubacteriaceae_[XV];g__Pseudoramibacter	0	0	0	0	0	0.000932587	0	0	0	0	0	0	0	0	0	0	0	0	0	0	0	0	0	0	0	0	0	0.00577442	0.0056192	0	0	0	0	0	0	0.000276587	0	0.000422104	0	0.00114416	0	0	0.000641334	0.000690369	0	0	0	0.00439635	0
k__Bacteria;p__Firmicutes;c__Clostridia;o__Clostridiales;f__Lachnospiraceae_[XIV];__	0.00523992	0	0	0	0.000655349	0.000976996	0	0.0030197	0	0	0	0.00857241	0	0.0113459	0	0.00454841	0	0	0	0	0	0	0.000625569	0	0.00920299	0	0	0	0	0	0	0	0	0	0	0	0	0.00168842	0	0	0	0	0	0	0	6.16e-05	0	0	0
k__Bacteria;p__Firmicutes;c__Clostridia;o__Clostridiales;f__Lachnospiraceae_[XIV];g__Butyrivibrio	0	0.000609385	0	0	0	0.0010214	0	0	0	0	0	0.0105155	0	0	0	0	0	0	0	0	0	0	0	0	0.000115761	0.00261068	0.00548407	0	0	0	0	0	0.000959979	0	0	0	0.00365472	0.00154772	0.000850314	0.0048627	0	0	0.00769601	0	0	0	0	0	0
k__Bacteria;p__Firmicutes;c__Clostridia;o__Clostridiales;f__Lachnospiraceae_[XIV];g__Catonella	0	0.00121877	0	0	0	0.00359712	0.000507725	0	0	0	0	0.00302892	0	0.000667408	0	0.000886054	0	0.00123015	0	0	0	0	0	0	0	0.000111093	0.00435914	0.00284065	0.00212766	0	0	0	0.00748121	0.00515526	0	0	0	0.000351754	0.00179173	0	0	0	0	0	0	0	0	0.0029309	0.00197867
k__Bacteria;p__Firmicutes;c__Clostridia;o__Clostridiales;f__Lachnospiraceae_[XIV];g__Johnsonella	0	0	0	0	0	0.000577316	0	0	0.000710732	0	0	0	0	0	0	0	0	0.00324312	0.000127239	0	0	0	0	0	0	0.0014442	0	0.00270094	0	0	0	0	0	0	0	0	0.000870171	0	0	0.00165268	0	0	0	0	0	0	0	0.00112727	0
k__Bacteria;p__Firmicutes;c__Clostridia;o__Clostridiales;f__Lachnospiraceae_[XIV];g__Lachnoanaerobaculum	0.00475474	0.00390006	0	0	0.00330795	0.00528466	0.00935664	0.0135168	0.00390903	0.00978894	0.0218185	0.0201166	0.0409047	0.0268446	0.0187161	0.0203202	0.0031039	0.00279579	0	0.00502279	0.00948689	0.01519	0.00460646	0	0.00625108	0.0067211	0.00449975	0.0180218	0	0	0	0.00329221	0.00523023	0.00285056	0.00480425	0.00525515	0.00517751	0.0213163	0.023657	0.0116006	0	0.00857373	0	0	0	0.00215557	0	0	0
k__Bacteria;p__Firmicutes;c__Clostridia;o__Clostridiales;f__Lachnospiraceae_[XIV];g__Lachnospiraceae_[G-2]	0	0	0	0	0	0	0	0	0	0.0123352	0.0233466	0.00811521	0	0.220171	0.0605812	0.260913	0	0	0	0	0	0	0	0	0	0	0	0	0	0	0	0	0	0	0	0	0	0	0	0.0183384	0	0	0.0132275	0	0	0.0251586	0	0	0
k__Bacteria;p__Firmicutes;c__Clostridia;o__Clostridiales;f__Lachnospiraceae_[XIV];g__Lachnospiraceae_[G-3]	0	0.00225472	0.011637	0	0	0	0	0.00325936	0.000492045	0	0.00942355	0.00154303	0	0	0	0.000826983	0	0.00682174	0	0	0.00659662	0.0129953	0	0	0	0	0	0	0	0	0	0	0.00473369	0	0	0	0	0	0	0.00206585	0	0	0	0	0	0	0	0	0
k__Bacteria;p__Firmicutes;c__Clostridia;o__Clostridiales;f__Lachnospiraceae_[XIV];g__Lachnospiraceae_[G-7]	0	0	0	0	0	0	0	0.00139002	0.00131212	0	0	0	0	0	0	0	0	0.000969209	0	0	0.00224421	0.00115514	0.0030141	0	0.00138913	0	0	0	0	0	0	0	0	0	0	0	0.00139227	0	0	0	0	0	0	0	0	0.000123176	0	0	0
k__Bacteria;p__Firmicutes;c__Clostridia;o__Clostridiales;f__Lachnospiraceae_[XIV];g__Lachnospiraceae_[G-8]	0	0	0	0	0	0	0	0	0	0	0	0	0	0.00111235	0.00385815	0.000649773	0	0	0	0	0	0	0	0	0	0	0	0.00200242	0.000381888	0	0	0.000674309	0.00271442	0	0	0	0	0	0	0	0	0	0	0	0	0	0	0	0
k__Bacteria;p__Firmicutes;c__Clostridia;o__Clostridiales;f__Lachnospiraceae_[XIV];g__Oribacterium	0.00965504	0.0165143	0.00282403	0	0	0.00377476	0.00536737	0	0	0.010185	0.0159606	0.0276603	0.00384986	0.00986281	0.00410442	0.00939217	0.00490751	0.00264669	0	0	0.00302629	0	0.0271838	0.0116122	0.0103027	0.0136644	0.0065387	0.0100587	0	0.00287271	0	7.93e-05	0.00307855	0.0100679	0.0016866	0.00885078	0.00465541	0.0160751	0.0139391	0.00575261	0	0.0027686	0.00841751	0.00462548	0	0.00939213	0	0.0126254	0
k__Bacteria;p__Firmicutes;c__Clostridia;o__Clostridiales;f__Lachnospiraceae_[XIV];g__Shuttleworthia	0	0	0	0	0	0	0	0	0	0	0	0	0	0.00229885	0	0.00307165	0	0	0	0	0	0	0.00022748	0	0.000231522	0	0	0	0	0	0	0	0	0	0	0	0.000130526	0	0	0	0	0	0	0	0	0	0	0	0
k__Bacteria;p__Firmicutes;c__Clostridia;o__Clostridiales;f__Lachnospiraceae_[XIV];g__Stomatobaculum	0.00315366	0.000548446	0	0	0.00156036	0	0.00108798	0.00258831	0	0.00413059	0.00500891	0.00777232	0	0.0284761	0.0165818	0.0805718	0	0	0	0	0	0	0.0357143	0.0168782	0.0202581	0.00433261	0.00639809	0.0102449	0.00458265	0	0	0.00392686	0.00284683	0.00485201	0.00419094	0.00698382	0.00583014	0.00393964	0.00464636	0.0032418	0	0	0.010101	0.00835347	0.00146484	0.00582004	0	0.0205163	0.00285808
k__Bacteria;p__Firmicutes;c__Clostridia;o__Clostridiales;f__Peptococcaceae;g__Peptococcus	0	0	0	0	0	0	0	0.00287591	0.00284293	0.00379109	0.00628237	0	0	0	0.00114924	0	0.00155195	0.00193842	0	0	0	0	0	0	0	0	0	0	0	0	0.0018788	0	0.00479989	0	0	0.00802102	0	0	0	0.00158912	0	8.93e-05	0	0	0	0	0	0	0
k__Bacteria;p__Firmicutes;c__Clostridia;o__Clostridiales;f__Peptoniphilaceae;g__Finegoldia	0	0	0	0	0	0	0	0	0	0	0	0	0	0	0	0	0	0	0	0	0	0	0.00375341	0.00162031	0.00474619	0	0	0	0	0	0	0	0	0	0	0	0	0	0	0	0	0	0	0	0	0	0	0	0
k__Bacteria;p__Firmicutes;c__Clostridia;o__Clostridiales;f__Peptoniphilaceae;g__Parvimonas	0.00388142	0.0107252	0.0151914	0.00878517	0.00293347	0.00706102	0.0128382	0	0.00672462	0.000622418	0	0.0116585	0.060154	0	0.015761	0	0.00583029	0.0120778	0.00181315	0.00654229	0.0576014	0.0308998	0.00983849	0.00972185	0.0458992	0.00866522	0.00878858	0.0388377	0.0534643	0.0127786	0.00349543	0.00380786	0.0503823	0	0.00541756	0.0042871	0.0160982	0	0	0.00559369	0.00324033	0.00352773	0	0.00780117	0	0.00677465	0.00936037	0.0328035	0.0248434
k__Bacteria;p__Firmicutes;c__Clostridia;o__Clostridiales;f__Peptoniphilaceae;g__Peptoniphilaceae_[G-1]	0	0	0	0	0	0.00133227	0	0	0	0	0	0	0	0	0	0.000590702	0	0	0	0	0	0	0	0	0	0	0	0.00521561	0.00125477	0.000693413	0	0	0.00466748	0	0	0	0	0	0	0	0	0	0	0	0	0	0	0	0
k__Bacteria;p__Firmicutes;c__Clostridia;o__Clostridiales;f__Peptoniphilaceae;g__Peptoniphilaceae_[G-2]	0	0	0	0	0	0	0	0	0	0	0	0	0	0	0	0	0	0	0	0	0	0	0	0	0	0	0	0	0	0	0	0	0	0	0	0	0	0	0	0	0	0	0	0	0	0.000153969	0	0	0
k__Bacteria;p__Firmicutes;c__Clostridia;o__Clostridiales;f__Peptoniphilaceae;g__Peptoniphilus	0	0	0	0	0	0	0	0	0	0	0	0	0	0	0	0	0	0	0	0	0	0	0	0	0	0	0	0	0	0	0	0	0.000264822	0	0	0	0	0.000668332	0	0	0	0	0	0	0	0	0	0	0
k__Bacteria;p__Firmicutes;c__Clostridia;o__Clostridiales;f__Peptostreptococcaceae_[XI];__	0	0	0	0	0	0	0	0	0	0	0	0	0	0	0	0	0	0	0	0	0	0	0	0	0	0	0	0.000558815	0	0	0	0	0	0	0	0	0	0	0	0	0	0	0	0.000552296	0	0	0	0	0
k__Bacteria;p__Firmicutes;c__Clostridia;o__Clostridiales;f__Peptostreptococcaceae_[XI];g__Filifactor	0	0	0	0.0052162	0	0.0094591	0.00797853	0.00143795	0.00262424	0	0	0	0	0.00526511	0.00648498	0.00590702	0.000125834	0.00488332	0.000508954	0	0	0	0	0	0	0	0	0.00139704	0.00414621	0	0	0	0.0219802	0	0.00137995	0.00172867	0	0	0	0.00409992	0.00488796	0	0.00184384	0	0	0.00434193	0	0	0
k__Bacteria;p__Firmicutes;c__Clostridia;o__Clostridiales;f__Peptostreptococcaceae_[XI];g__Mogibacterium	0.00596769	0.00463132	0.00219106	0.0026081	0	0.00719425	0.000870385	0	0.00166749	0	0.00407505	0.00571494	0	0	0.00328353	0	0.00222306	0.00264669	0	0.00126625	0.00255024	0	0.00494768	0	0.00723505	0.00511026	0.00562469	0.00391171	0.00234588	0	0	0.00083297	0.00268132	0.0010917	0.000255545	0.000345734	0.00413331	0.000809033	0.000394789	0.00305111	0	0	0	0.00179496	0.000976563	0.00464987	0	0.00811633	0
k__Bacteria;p__Firmicutes;c__Clostridia;o__Clostridiales;f__Peptostreptococcaceae_[XI];g__Peptostreptococcaceae_[XI][G-1]	0	0.00676417	0.000146071	0	0	0	0	0	0	0.0061676	0	0.00502915	0	0	0	0	0	0	0	0	0	0	0	0	0	0	0.005695	0.00144361	0.00332788	0.000594354	0.00135448	0.00115029	0.00264822	0	0.00434427	0.00352648	0.00282805	0.00562806	0.00531446	0.00225655	0	0	0	0.00566103	0.00341797	0.00258669	0	0	0
k__Bacteria;p__Firmicutes;c__Clostridia;o__Clostridiales;f__Peptostreptococcaceae_[XI];g__Peptostreptococcaceae_[XI][G-2]	0	0	0	0	0	0.00128786	0.00304635	0	0	0	0	0.000628643	0	0	0	0	0	0	0	0	0	0	0	0	0	0	0	0	0	0	0	0	0	0	0	0	0	0	0	0.000190694	0	0	0	0	0	0	0	0.00135272	0
k__Bacteria;p__Firmicutes;c__Clostridia;o__Clostridiales;f__Peptostreptococcaceae_[XI];g__Peptostreptococcaceae_[XI][G-3]	0	0	0	0	0.000655349	0.00235367	0	0	0	0	0	0	0	0.000148313	0	0.000886054	0	0	0	0	0	0	0	0	0	0	0	0.00465679	0.000654665	0	0	0	0	0	0	0	0	0	0	0	0	0	0	0	0	0	0	0	0
k__Bacteria;p__Firmicutes;c__Clostridia;o__Clostridiales;f__Peptostreptococcaceae_[XI];g__Peptostreptococcaceae_[XI][G-4]	0	0	0	0	0	0.00457412	0	0	0	0	0	0	0	0.00207638	0	0	0	0.000596436	0	0	0	0	0	0	0	0	0	9.31e-05	0.000654665	0	0	0	0.00145652	0	0	0	0	0	0	0	0	0	0	0	0	0.000615877	0	0	0
k__Bacteria;p__Firmicutes;c__Clostridia;o__Clostridiales;f__Peptostreptococcaceae_[XI];g__Peptostreptococcaceae_[XI][G-5]	0	0	0	0.00130405	0.000998627	0.00395239	0	0	0	0	0	0	0	0.00422692	0	0.00531632	0	0.00119287	9.5429e-05	0	0	0	0	0	0	0	0	0	0	0	0	0	0	0	0	0	0	0	0	0	0	0	0	0	0	0.000677465	0	0	0
k__Bacteria;p__Firmicutes;c__Clostridia;o__Clostridiales;f__Peptostreptococcaceae_[XI];g__Peptostreptococcaceae_[XI][G-6]	0	0	0.000827734	0	0	0	0	0	0	0	0	0	0	0.000296626	0	0	0	0	0	0	0	0	0	0	0	0	0	0.00698519	0.00507365	0	0	0	0	0	0	0	0	0	0	0	0	0	0	0	0	0	0	0.00236726	0.00428713
k__Bacteria;p__Firmicutes;c__Clostridia;o__Clostridiales;f__Peptostreptococcaceae_[XI];g__Peptostreptococcaceae_[XI][G-7]	0	0.000487508	0.00345701	0	0	0	0	0	0	0.000961919	0.00161304	0.00411476	0	0.00155729	0.0056641	0	0.00100667	0.00451055	0.00108153	0	0	0	0	0	0	0	0	0	0	0	0	0.00202293	0.0060909	0	0	0	0	0	0	0	0.00241652	0	0	0	0	0.000492702	0	0.00450908	0.00252831
k__Bacteria;p__Firmicutes;c__Clostridia;o__Clostridiales;f__Peptostreptococcaceae_[XI];g__Peptostreptococcaceae_[XI][G-8]	0	0	0	0	0	0.00164313	0	0	0	0	0	0	0	0	0	0	0	0	6.36e-05	0	0	0	0	0	0	0	0	0	0	0	0	0	0	0	0	0	0	0	0	0	0	0	0	0	0	0	0	0	0
k__Bacteria;p__Firmicutes;c__Clostridia;o__Clostridiales;f__Peptostreptococcaceae_[XI];g__Peptostreptococcaceae_[XI][G-9]	0.00286255	0.00505789	0.00637842	0.0026081	0.00346399	0.00306421	0	0	0.00169482	0	0	0.000457195	0.047642	0.00148313	0.00533574	0	0	0.00637441	0.00292649	0	0	0	0	0	0.000752445	0	0	0	0	0	0	0	0.0140024	0	0	0.00269672	0.00556909	0	0	0.00187516	0	0.00214343	0	0	0	0.00280224	0.00104004	0	0
k__Bacteria;p__Firmicutes;c__Clostridia;o__Clostridiales;f__Peptostreptococcaceae_[XI];g__Peptostreptococcus	0.013682	0.0201097	0.000681663	0	0	0	0.108435	0.0145713	0.0211579	0.0162395	0.0214789	0.00760087	0	0.00867631	0.0307831	0	0.00851474	0.016402	0.00343544	0.005065	0.021456	0.0262216	0.0382166	0.0184985	0.212537	0.0446592	0.0547704	0.0871752	0.159302	0.00128777	0.00454406	0.0118202	0.0211857	0.00891558	0.0290811	0.0406583	0.0532109	0.0995814	0.0729448	0.0119184	0.0060413	0.0060284	0	0.0102865	0.0664062	0.0228183	0	0.0210799	0.0115423
k__Bacteria;p__Firmicutes;c__Clostridia;o__Clostridiales;f__Ruminococcaceae;__	0	0.000121877	0	0	0	0	0	0	0	0	0	0	0	0	0	0	0	0	0	0	0	0	0	0	0	0	0	0	0	0	0	0	0	0	0	0	0	0	0	0	0	0	0	0	0	0	0	0	0
k__Bacteria;p__Firmicutes;c__Clostridia;o__Clostridiales;f__Ruminococcaceae;g__Ruminococcaceae_[G-1]	0	0	0	0	0	0	0.00420686	0.0031635	0.00218687	0.000169751	0	0	0	0	0	0	0	0	0.000127239	0.0243542	0.0165596	0.00785492	0	0	0	0	0	0	0	0	0	0	0	0	0	0	0.00247999	0	0.000303684	0	0	0	0	0	0	0	0	0	0
k__Bacteria;p__Firmicutes;c__Clostridia;o__Clostridiales;f__Ruminococcaceae;g__Ruminococcaceae_[G-2]	0.00878172	0.00542352	0	0	0.000655349	0.00501821	0	0	0	0.000961919	0.00110366	0.00217168	0	0	0.00320144	0	0.00125834	0	0	0.00358771	0.00357034	0.00184822	0.00801865	0.00540103	0.00335706	0.00561018	0.000281235	0	0	0	0.000218465	0	0	0	0.00459982	0.00539345	0.00513401	0	0	0	0	0	0.00481001	0	0	0.00126255	0	0	0
k__Bacteria;p__Firmicutes;c__Clostridia;o__Clostridiales;f__Syntrophomonadaceae_[VIII];g__Syntrophomonadaceae_[VIII][G-1]	0	0	0	0	0	0	0	0	0	0	0	0	0	0	0	0	0	0	0	0	0	0	0	0	0	0	0	0.000512247	0	0	0	0	0	0	0	0	0	0	0	0	0	0	0	0	0	0	0	0	0
k__Bacteria;p__Firmicutes;c__Erysipelotrichia;o__Erysipelotrichales;f__Erysipelotrichaceae;g__Bulleidia	0	0	0	0	0	0	0.00507725	0.00254038	0.00166749	0	0	0.00480055	0	0.000741565	0.00451486	0	0	0	0	0	0	0	0	0	0	0	0	0	0	0	0	0	0	0	0	0	0	0	0	0	0	0	0	0.00151881	0.00585938	0.00498861	0	0.00574907	0.0016489
k__Bacteria;p__Firmicutes;c__Erysipelotrichia;o__Erysipelotrichales;f__Erysipelotrichaceae;g__Erysipelothrix	0	0	0	0	0	0	0	0	0	0	0	0	0	0	0	0	0	0	0.000540764	0	0	0	0	0	0	0	0	0	0	0	0	0	0	0	0	0	0	0	0	0	0	0	0	0	0	0	0	0	0
k__Bacteria;p__Firmicutes;c__Erysipelotrichia;o__Erysipelotrichales;f__Erysipelotrichaceae;g__Erysipelotrichaceae_[G-1]	0	0	0	0	0	0.000976996	0	0	0	0	0	0	0	0	0	0	0	0.000894654	0.000477145	0	0	0	0.0022748	0	0.00468831	0	0	0.000884791	0	0	0	0	0	0	0	0	0.000696136	0	0	0.000635647	0	0	0	0	0	0.000277145	0	0	0
k__Bacteria;p__Firmicutes;c__Erysipelotrichia;o__Erysipelotrichales;f__Erysipelotrichaceae;g__Solobacterium	0.0043666	0.00993297	0	0	0	0.00479616	0.000797853	0	0.00584987	0.00961919	0.0171492	0.00645788	0.00962464	0	0.00361189	0	0.00322973	0.0024603	0	0	0.00666463	0.00554465	0.00489081	0.0108021	0.0167274	0.00633228	0.00689025	0.0011642	0.000109111	0	0.00135448	0.00230058	0.0024496	0.00557982	0.00689972	0.00732955	0.0035677	0.00495972	0.0042212	0.00537122	0	0.00160757	0.00472984	0.0120124	0.0717773	0.00908419	0	0.00484725	0
k__Bacteria;p__Firmicutes;c__Mollicutes;o__Mollicutes_[O-2];f__Mollicutes_[F-2];g__Mollicutes_[G-2]	0	0	0	0	0	0.00142109	0	0	0	0	0	0	0	0.000296626	0	0	0	0	0	0	0	0	0	0	0	0	0	0	0	0	0	0	0	0	0	0	0	0	0	0	0	0	0	0	0	0	0	0	0
k__Bacteria;p__Firmicutes;c__Mollicutes;o__Mycoplasmatales;f__Mycoplasmataceae;g__Mycoplasma	0	0	0.00608628	0.00178449	0.00255898	0.00666134	0	0.00167761	0	0	0	0.000628643	0	0	0.00541783	0.00248095	0	0.00208753	0	0.00396758	0.00268625	0.0147857	0	0	0	0	0	0.000325976	0	0	0.000917551	0.000753639	0.0103612	0	0	0	0	0.00119596	0.0029761	0	0.00417399	0.00254533	0	0.00214014	0.00439453	0.00535813	0	0	0.00725514
k__Bacteria;p__Firmicutes;c__Negativicutes;o__Selenomonadales;f__Veillonellaceae;__	0	0	0	0	0	0	0	0	0	0	0	0	0	0.00237301	0	0	0	0	0	0	0	0	0	0	0	0	0	0	0	0	0	0	0	0	0	0	0	0	0	0.00181159	0	0	0	0	0	0	0	0	0
k__Bacteria;p__Firmicutes;c__Negativicutes;o__Selenomonadales;f__Veillonellaceae;g__Anaeroglobus	0	0	0	0	0.000998627	0	0	0	0	0	0	0.000457195	0	0	0	0	0	0.00041005	0	0	0	0	0	0	0	0.00111093	0	0.00488963	0.00321877	0	0	0	0	0	0	0	0	0	0	0	0	0	0	0	0	0	0	0	0.00120919
k__Bacteria;p__Firmicutes;c__Negativicutes;o__Selenomonadales;f__Veillonellaceae;g__Dialister	0	0	0.0128055	0	0	0.000710543	0.0147965	0.00493697	0.00505713	0	0	0.00182878	0	0	0.000164177	0	0	0.00972937	0.000699812	0	0.00343432	0	0.00744996	0.000405077	0.00735081	0.00661001	0.00330451	0.0106175	0.00856519	0.00227836	0	0	0.00314476	0	0	0	0.00400279	0	0	0.00314645	0.00324033	0	0	0.00110459	0	0.00113937	0	0.0338181	0.00340772
k__Bacteria;p__Firmicutes;c__Negativicutes;o__Selenomonadales;f__Veillonellaceae;g__Megasphaera	0	0	0	0	0	0.000932587	0	0.00656665	0.00390903	0	0	0.00222883	0.0375361	0	0	0	0	0.000969209	0	0	0	0	0	0.00756144	0.0085663	0.00416597	0.00478099	0	0	0	0	0	0	0	0	0.00117549	0.00439436	0.00313061	0.00276352	0.00149377	0	0	0	0.00138074	0	0.00317177	0	0.0175854	0
k__Bacteria;p__Firmicutes;c__Negativicutes;o__Selenomonadales;f__Veillonellaceae;g__Mitsuokella	0	0	0	0	0	0	0	0	0	0	0	0	0	0	0	0	0	0	0	0	0	0	0	0	0	0	0	0	0	0	0	0	0	0	0	0	0	0	0	0	0	0	0	0	0	0	0	0.00845451	0
k__Bacteria;p__Firmicutes;c__Negativicutes;o__Selenomonadales;f__Veillonellaceae;g__Selenomonas	0.00155257	0	0.0059889	0	0	0.00293099	0	0.00925083	0.00882948	0	0	0.0164019	0.0298364	0.021802	0.0268429	0.0219741	0.000125834	0.00943115	0.00136782	0.0115651	0.0042504	0.013284	0.00688126	0	0.00584592	0	0.00906982	0.0300829	0.00360065	0.00574542	0	0	0.00701778	0	0	0	0.00722242	0	0	0.015764	0	0	0	0	0	0.0107779	0	0.0163454	0.0111026
k__Bacteria;p__Firmicutes;c__Negativicutes;o__Selenomonadales;f__Veillonellaceae;g__Veillonella	0.031488	0.0266301	0.00783913	0.0601235	0.00951816	0.0275779	0.0515703	0.0889134	0.0367667	0.00526227	0.0140929	0.0320608	0	0.00111235	0.00303727	0	0.000671113	0.0133453	0.00324458	0.0157859	0.00479445	0.00542913	0.079561	0.0267351	0.0248307	0.037216	0.0601842	0.0329701	0.224386	0.36949	0.00651025	0.00464083	0.00417094	0.0326904	0.0274456	0.0499931	0.012661	0.0287734	0.0262383	0.0430969	0.0153229	0.00451014	0.0309444	0.0229203	0.0439453	0.0174601	0	0.0436253	0.0154996
k__Bacteria;p__Firmicutes;c__Negativicutes;o__Selenomonadales;f__Veillonellaceae;g__Veillonellaceae_[G-1]	0	0	0.00730353	0	0	0	0	0.000766908	0	0	0	0.00297177	0	0	0	0	0	0	0	0	0	0	0	0	0.0026625	0	0.000210926	0.00614697	0	0	0	0	0.00433646	0	0	0	0.000348068	0	0	0	0	0	0	0.000207111	0	0.00618957	0	0.0105963	0.0083544
k__Bacteria;p__Fusobacteria;c__Fusobacteriia;o__Fusobacteriales;f__Fusobacteriaceae;g__Fusobacterium	0.00902431	0.00182815	0.00438212	0.00384351	0.00333916	0.00932587	0.00660042	0.00417006	0.0010661	0	0.00916886	0.0268031	0	0	0	0.000118141	0.00104861	0.0239693	0.00101791	0.00768192	0.0115951	0.0236803	0	0	0	0.00394379	0.00850735	0.00200242	0	0	0	0.00321288	0.00890463	0.00703542	0.0173771	0.0221961	0.00352419	0.00657779	0.00337089	0.0122362	0.0070848	0	0	0	0	0.00338733	0.00728029	0	0
k__Bacteria;p__Fusobacteria;c__Fusobacteriia;o__Fusobacteriales;f__Leptotrichiaceae;g__Leptotrichia	0.002717	0.00511883	0.00817996	0.000411805	0.000436899	0.000488498	0.00355407	0.0030197	0	0.00729927	0.00857458	0.0154875	0	0	0.0114103	0	0.00322973	0.00917021	0.000477145	0.0136755	0.0128532	0.0254707	0.00779117	0.00432082	0.0085663	0	0	0.00423768	0	0.00376424	0.000131079	0.00936099	0.00718329	0.00400291	0.0016866	0.00504771	0.000826662	0.000562806	0	0.00912154	0	0.00107172	0.00953984	0.00103555	0	0.00658989	0	0	0
k__Bacteria;p__Fusobacteria;c__Fusobacteriia;o__Fusobacteriales;f__Leptotrichiaceae;g__Sneathia	0	0	0	0	0	0	0.00602016	0	0.00079274	0	0	0.00217168	0	0.00266963	0.00541783	0.00259909	0	0	0	0	0	0	0	0	0	0	0	0	0	0	0	0	0	0	0	0	0	0	0	0	0	0	0	0.000828443	0.00488281	0.00178604	0	0	0
k__Bacteria;p__Gracilibacteria_(GN02);c__GN02_[C-2];o__GN02_[O-2];f__GN02_[F-2];g__GN02_[G-2]	0	0	0	0	0	0	0	0	0	0.000396084	0	0.000685793	0	0	0	0	0	0	0	0	0	0	0	0	0	0	0	0	0	0	0	0	0	0	0	0	0	0	0	0	0	0	0	0	0	0	0	0	0
k__Bacteria;p__Proteobacteria;__;__;__;__	0	0	0	0	0	0	0	0	0	0	0	0	0	0	0	0	0	0	0	0	0	0	0	0	0	0.000111093	0	0	0	0	0	0	0	0	0	0	0	0	0	0	0	0	0	0	0	0	0	0	0
k__Bacteria;p__Proteobacteria;c__Alphaproteobacteria;o__Caulobacterales;f__Caulobacteraceae;g__Brevundimonas	0	0	0	0	0	0	0	0	0	0	0	0	0	0	0	0	0	0	0	0	0	0	0	0	0	0	0	0.000186272	0	0	0	0	0	0	0	0	0	0	0	0	0	0	0	0	0	0	0	0	0
k__Bacteria;p__Proteobacteria;c__Alphaproteobacteria;o__Rhodobacterales;f__Rhodobacteraceae;g__Rhodobacter	0	0	0	0	0	0	0	0	0	0	0	0	0	0	0	0	0	0	0	0	0	0	0	0	0	0	0	9.31e-05	0	0	0	0	0	0	0	0	0	0	0	0	0	0	0	0	0	0	0	0	0
k__Bacteria;p__Proteobacteria;c__Alphaproteobacteria;o__Sphingomonadales;f__Sphingomonadaceae;g__Sphingomonas	0	0	0	0	0	0	0	0	0	0	0	0	0	0	0	0	0	0	0	0	0	0.000115514	0	0	0	0	0	0.000139704	0	0	0	0	0	0	0	0	0	0	0	0	0	0	0	0	0	0	0	0	0
k__Bacteria;p__Proteobacteria;c__Betaproteobacteria;o__Burkholderiales;__;__	0	0	0	0	0	0	0	0	0	0	0	0.00205738	0	0	0.00106715	0	0	0.00544248	0.00101791	0	0	0	0	0.00594113	0.000810326	0	0	0.00731117	0	0	0	0	0.00162203	0	0	0	0	0.000316578	0	0.00174803	0	0	0.00184384	0.000759406	0	0	0	0.00935633	0.00153897
k__Bacteria;p__Proteobacteria;c__Betaproteobacteria;o__Burkholderiales;f__Alcaligenaceae;g__Achromobacter	0	0	0	0	0	0	0	0	0	0	0	0	0	0	0	0	0	0	0	0	0	0	0	0	0	0	0	0	0	0	0	0	0	0	0	0	0	0	0	0	0.000933656	0	0	0	0	0	0	0	0
k__Bacteria;p__Proteobacteria;c__Betaproteobacteria;o__Burkholderiales;f__Burkholderiaceae;__	0.00800543	0	0	0.0106383	0.00514917	0.00657252	0	0	0	0.0109772	0.00925376	0.0204023	0	0.00852799	0.00344771	0.00242188	0	0	0	0	0	0	0	0	0	0	0	0	0	0	0.00318958	0	0	0	0	0	0	0.00239192	0.00179173	0.0434147	0	0.00366169	0	0	0	0.00434193	0.026001	0	0
k__Bacteria;p__Proteobacteria;c__Betaproteobacteria;o__Burkholderiales;f__Burkholderiaceae;g__Lautropia	0	0	0	0	0	0	0	0	0	0	0	0	0	0	0	0	0	0	0	0	0	0	0	0	0	0	0	0	0	0	0	0	0	0	0	0	0	0	0	6.36e-05	0	0	0	0	0	0	0	0	0
k__Bacteria;p__Proteobacteria;c__Betaproteobacteria;o__Burkholderiales;f__Comamonadaceae;__	0	0	0	0	0	0	0	0	0	0	0	0	0	0	0	0	0	0	0.000286287	0	0	0	0	0	0	0	0	0	0	0	0	0	0	0	0	0	0	0	0	0	0	0	0	0.000276148	0	0	0	0	0
k__Bacteria;p__Proteobacteria;c__Betaproteobacteria;o__Neisseriales;f__Neisseriaceae;__	0.00213478	0	0.00340832	0	0	0.00315303	0.010082	0.0058956	0.00232355	0.00396084	0	0.00674363	0	0.00296626	0.00180594	0.0043712	0	0.00626258	0.00213125	0	0	0	0	0	0	0.00416597	0	0.00288721	0	0	0	0.00122962	0.00572677	0	0	0	0.0040898	0.00189947	0.00780467	0.00343249	0	0	0	0.00331377	0	0	0.0124805	0	0.00516654
k__Bacteria;p__Proteobacteria;c__Betaproteobacteria;o__Neisseriales;f__Neisseriaceae;g__Eikenella	0	0	0	0	0	0	0	0	0	0	0	0	0	0	0	0	0	0	0	0	0	0	0	0	0	0	0	0	0	0	0	0	0	0	0	0	0	0	0	0.00165268	0	0	0	0	0	0.00160128	0	0	0
k__Bacteria;p__Proteobacteria;c__Betaproteobacteria;o__Neisseriales;f__Neisseriaceae;g__Kingella	0.00266848	0	0	0	0.00243415	0	0.0076884	0.0156737	0.0061779	0	0	0	0	0	0	0	0	0.00387684	0.00652098	0	0	0	0	0.00445585	0	0.00149975	0	0.00121077	0	0	0.00135448	0.00206259	0.00198616	0	0	0	0	0	0	0.00254259	0.00296573	0.0013843	0	0.013117	0.0322266	0.00329494	0	0.026829	0.0127515
k__Bacteria;p__Proteobacteria;c__Betaproteobacteria;o__Neisseriales;f__Neisseriaceae;g__Neisseria	0.057348	0.0904327	0.709904	0.02965	0.044002	0.0561329	0.00805106	0.0395916	0.0076267	0.0407401	0.092198	0.35044	0.0471607	0.00407861	0.00607454	0	0.00889225	0.0638187	0.882368	0.00717542	0.0126492	0.0710408	0.0145587	0.0414529	0.0287087	0.00166639	0.000210926	0.0234237	0	0.000297177	0.0127146	0.0416485	0.00771293	0.0308103	0.0475314	0.0327756	0.00683084	0.235851	0.268821	0.0208492	0.104679	0.0379119	0.0385602	0.331515	0	0.0125639	0.416017	0.169992	0.00901396
k__Bacteria;p__Proteobacteria;c__Deltaproteobacteria;o__Desulfobacterales;f__Desulfobulbaceae;g__Desulfobulbus	0	0	0	0	0	0	0	0	0	0	0	0	0	0.00177976	0	0	0	0	0	0	0	0	0	0	0	0	0	0	0	0	0	0	0.0036082	0	0	0	0	0	0	0	0.000384446	0	0	0	0	0	0	0	0
k__Bacteria;p__Proteobacteria;c__Deltaproteobacteria;o__Desulfovibrionales;f__Desulfomicrobiaceae;g__Desulfomicrobium	0	0	0	0	0	0	0	0	0	0	0	0	0	0	0	0	0	0	0	0	0	0	0	0	0	0	0	0.00325976	0.00152755	0	0	0	0	0	0	0	0	0	0	0.000794559	0	0	0	0	0	0	0	0	0
k__Bacteria;p__Proteobacteria;c__Deltaproteobacteria;o__Desulfovibrionales;f__Desulfovibrionaceae;g__Desulfovibrio	0	0	0	0	0.000468106	0.00310862	0	0	0	0	0	0	0	0	0	0	0	0	0	0	0	0	0	0	0	0	0	0	0	0	0	0	0	0	0	0	0	0	0	0.00346428	0	0	0	0	0	0	0	0	0
k__Bacteria;p__Proteobacteria;c__Epsilonproteobacteria;o__Campylobacterales;f__Campylobacteraceae;g__Campylobacter	0	0.00420475	0.00891031	0.0078243	0.0057421	0.00284217	0.00435193	0.0120309	0.00177683	0.00390426	0.0101876	0.0341753	0.0413859	0.00215054	0.00049253	0.00661587	0.00293612	0.020167	0	0.0195425	0.0412459	0.0708097	0	0.00351067	0	0.00249958	0.00386698	0.0257986	0.00921986	0.00693413	0	0	0.0164189	0.00557982	0	0	0	0.00612051	0.00546631	0.0204678	0	0	0	0	0	0.00344891	0	0.0158945	0.0130812
k__Bacteria;p__Proteobacteria;c__Gammaproteobacteria;o__Cardiobacteriales;f__Cardiobacteriaceae;g__Cardiobacterium	0.00499733	0	0.00613497	0	0	0.00266453	0	0	0	0	0.00229221	0.0117156	0	0	0	0	8.39e-05	0.0070454	0.000699812	0	0	0	0	0	0	0	0	0.00488963	0	0	0.00139817	0	0.0097984	0	0	0	0	0	0	0.00788202	0	0.000982406	0	0	0	0.00397241	0	0.00811633	0.00241838
k__Bacteria;p__Proteobacteria;c__Gammaproteobacteria;o__Enterobacteriales;f__Enterobacteriaceae;g__Enterobacter	0	0	0	0	0	0	0	0.00853185	0	0	0	0	0	0	0	0	0	0	0	0	0	0.000981864	0	0	0	0	0	0.00419111	0.000818331	0	0	0	0.00152272	0	0	0	0	0	0	0	0.00318541	0	0	0.00717984	0	0	0	0	0
k__Bacteria;p__Proteobacteria;c__Gammaproteobacteria;o__Pasteurellales;f__Pasteurellaceae;g__Aggregatibacter	0.0073747	0	0	0	0	0	0	0.0060394	0.00317096	0	0	0	0	0.00318873	0	0	0.00285223	0.0363826	0.0161593	0	0	0	0	0	0	0	0	0.0023284	0	0	0	0	0	0	0	0	0	0	0	0.0010806	0	0	0	0.00434933	0	0.00708259	0	0.00394544	0
k__Bacteria;p__Proteobacteria;c__Gammaproteobacteria;o__Pasteurellales;f__Pasteurellaceae;g__Haemophilus	0.106691	0.0789762	0	0.0492793	0.0361066	0.0647926	0.00500471	0.00479318	0.00325297	0.00826119	0.0207148	0.0158875	0.0399423	0.0100111	0.0035298	0	0.0434546	0.0155446	0.00664822	0.027351	0.00370635	0.00294559	0	0	0.00179429	0.005999	0.00534346	0.0236099	0	0	0.0159479	0.0164611	0.00403853	0.122756	0.133344	0.0825612	0.0335016	0.05818	0.0561207	0.0390605	0.122583	0.0702867	0.0548341	0.0095271	0.0112305	0.00591242	0	0.0174727	0.00923381
k__Bacteria;p__Proteobacteria;c__Gammaproteobacteria;o__Pseudomonadales;f__Moraxellaceae;g__Acinetobacter	0	0	0	0	0	0	0	0.00651872	0	0	0	0.000342896	0	0	0	0	0	0	0	0	0.000374035	0	0	0	0	0	0	0	0.00158211	0	0	0	0	0.0001213	0	0	0	0	0	0	0	0	0	0	0	0	0	0	0
k__Bacteria;p__Proteobacteria;c__Gammaproteobacteria;o__Pseudomonadales;f__Moraxellaceae;g__Moraxella	0	0	0	0	0	0	0	0	0	0	0	0	0	0	0	0	0	0	0	0	0	0	0	0	0	0	0	0.00023284	0	0	0	0	0.00297925	0	0	0	0	0	0	0	0	0	0	0	0	0	0	0	0
k__Bacteria;p__Proteobacteria;c__Gammaproteobacteria;o__Pseudomonadales;f__Pseudomonadaceae;g__Pseudomonas	0	0	0	0	0	0	0	0	0	0	0	0	0	0	0	0	0	0	0	0	0	0	0.00125114	0	0	0	0	0.0023284	0.00294599	0	0	0	0	0	0	0	0	0	0	0	0	0	0	0.00593718	0	0	0	0.00991996	0.00307794
k__Bacteria;p__Proteobacteria;c__Gammaproteobacteria;o__Xanthomonadales;f__Xanthomonadaceae;g__Stenotrophomonas	0	0	0	0	0	0	0	0.00325936	0	0	0	0	0	0	0	0	0	0	0	0	0	0	0	0	0	0	0	0	0	0	0	0	0	0	0	0	0	0	0	0	0	0	0	0	0	0	0	0	0
k__Bacteria;p__SR1;c__SR1_[C-1];o__SR1_[O-1];f__SR1_[F-1];g__SR1_[G-1]	0.00184368	0.00548446	0	0	0	0	0.0018133	0.00383454	0.0028976	0	0.000169794	0	0	0	0.00640289	0.000118141	0.00444612	0.00208753	0	0	0	0	0	0	0	0	0	0	0	0	0	0.00297489	0.00201927	0	0	0.00456368	0	0	0	0.00476735	0	0.00116102	0	0	0	0	0	0	0
k__Bacteria;p__Saccharibacteria_(TM7);c__TM7_[C-1];o__TM7_[O-1];f__TM7_[F-1];__	0	0	0	0	0	0	0	0	0	0	0	0	0	0	0.00328353	0.00129955	0	0	0	0.00320783	0.00353633	0	0	0	0	0	0	0	0	0	0	0	0	0	0	0	0	0	0	0.00301932	0	0	0	0	0	0	0	0	0
k__Bacteria;p__Saccharibacteria_(TM7);c__TM7_[C-1];o__TM7_[O-1];f__TM7_[F-1];g__TM7_[G-1]	0.0146524	0.00365631	0.0176746	0	0.00106104	0.00479616	0	0.00431386	0.00363567	0	0	0.00600069	0	0	0.00172386	0.0015949	0	0.00398867	0.000668003	0.00160392	0	0	0	0	0	0.00561018	0.0114603	0.0098724	0.000545554	0	0	0	0.0024165	0	0	0	0.00369822	0.00495972	0.00531446	0.0139525	0	0	0.00609267	0	0	0.00357209	0	0	0
k__Bacteria;p__Saccharibacteria_(TM7);c__TM7_[C-1];o__TM7_[O-1];f__TM7_[F-1];g__TM7_[G-2]	0	0	0	0	0	0	0	0	0	0	0	0	0	0	0	0	0	0	0	0	0	0	0	0	0	0	0	0.00358573	0	0	0	0	0	0	0	0	0	0	0	0	0	0	0	0	0	0	0	0	0
k__Bacteria;p__Saccharibacteria_(TM7);c__TM7_[C-1];o__TM7_[O-1];f__TM7_[F-1];g__TM7_[G-3]	0.002717	0.00322974	0.00233713	0	0	0	0.00333648	0.000766908	0	0	0	0	0	0.000667408	0.00164177	0.0015949	0.000880836	0.0008201	0	0	0	0	0	0	0	0	0.00759333	0	0	0	0	0.00241958	0.00105929	0	0	0	0	0	0	0.00400458	0	0.000714477	0.0100208	0	0	0	0	0	0
k__Bacteria;p__Saccharibacteria_(TM7);c__TM7_[C-1];o__TM7_[O-1];f__TM7_[F-1];g__TM7_[G-4]	0	0	0	0	0	0	0	0	0	0	0	0	0	0.00111235	0.00106715	0.00112233	0	0	0	0	0	0	0	0	0	0	0	0	0	0	0	0	0	0	0	0	0	0	0	0	0	0	0	0	0	0	0	0	0
k__Bacteria;p__Saccharibacteria_(TM7);c__TM7_[C-1];o__TM7_[O-1];f__TM7_[F-2];g__TM7_[G-5]	0.00208626	0.000609385	0	0	0.000499313	0.000888178	0	0	0	0	0	0	0	0	0	0	0	0	0.000349906	0	0	0	0	0	0	0.000944287	0	0.00568129	0.0045281	0.00208024	0	0	0	0	0	0	0	0.000316578	0.000698473	0.00273328	0	0	0	0	0	0.000123176	0	0	0
k__Bacteria;p__Spirochaetes;c__Spirochaetia;o__Spirochaetales;f__Spirochaetaceae;g__Treponema	0.00126146	0.00255942	0.0135359	0.00322581	0.00664711	0.0224265	0.00246609	0.00445765	0.00705265	0	0	0.0102869	0	0.00897293	0.0224922	0.00767913	0.00138417	0.0168866	0.000254477	0.000590917	0.0021422	0.00179046	0	0	0.00787174	0.00533244	0.00421852	0.0189997	0.0167485	0.00158494	0	0.00083297	0.0498527	0	0.000817745	0.000345734	0.00844065	0.0025678	0.00437304	0.0275553	0.00153779	0.000446548	0.00184384	0	0	0.00295621	0	0.0217563	0.0281411
k__Bacteria;p__Synergistetes;c__Synergistia;o__Synergistales;f__Dethiosulfovibrionaceae;g__Pyramidobacter	0	0	0	0	0	0	0	0	0	0	0	0	0	0	0	0	0	0	0	0	0	0	0.000739309	0	0.00138913	0	0	0.00270094	0.0112384	0.00297177	0	0	0	0	0	0	0	7.04e-05	0	0.0016209	0	0	0	0	0	0	0	0.00112727	0
k__Bacteria;p__Synergistetes;c__Synergistia;o__Synergistales;f__Synergistaceae;g__Fretibacterium	0	0	0.000292141	0	0.00162277	0.00519584	0	0	0	0	0	0	0	0.00155729	0.00254474	0.0071475	0	0.000521882	0	0	0	0	0	0.000270051	0	0	0	0.00749744	0.00600109	0	0	0	0.00956669	0	0	0	0	0	0	0.00394101	0	0	0	0	0	0.000277145	0	0.0058618	0
[truncated: 5 more columns]
